# Supplementary material for: catena-Poly[[bis­(1-ethyl­imidazole-κN 3)cobalt(II)]-μ-isophthalato-κ2 O 1:O 3]
Source: Acta Crystallogr Sect E Struct Rep Online. 2008 Sep 27;64(Pt 10):m1334. doi: 10.1107/S1600536808030778 (PMC2959434; doi:10.1107/S1600536808030778)
Supplement: Supplementary file 1 [file e-64-m1334-sup1.cif]

##############################################################################
###                                                                        ###
###        Electronic paper (Acta Crystallographica Section E)             ###
###                                                                        ###
##############################################################################
#                                                                            #
# This CIF contains the data in a paper accepted for publication in Acta     #
# Crystallographica Section E. It conforms to the requirements of Notes      #
# for Authors for Section E, and has been peer reviewed under the auspices   #
# of the IUCr Commission on Journals.                                        #
#                                                                            #
# Full details of the Crystallographic Information File format               #
# are given in the paper "The Crystallographic Information File (CIF):       #
# a New Standard Archive File for Crystallography" by S. R. Hall, F. H.      #
# Allen and I. D. Brown [Acta Cryst. (1991), A47, 655-685].                  #
#                                                                            #
# The current version of the core CIF dictionary is obtainable from          #
# ftp://ftp.iucr.org/pub/cif_core.dic. The current version number is 2.4.    #
#                                                                            #
# Software is freely available for graphical display of the structure(s) in  #
# this CIF.  For information consult the CIF home page http://www.iucr.org/  #
# cif/home.html                                                              #
#                                                                            #
# This file may be used for bona fide research purposes within the           #
# scientific community so long as proper attribution is given to the journal # 
# article from which it was obtained.                                        #
#                                                                            #
##############################################################################
                                             
data_global
_audit_creation_method     'form.cif (version 2.0)'
_journal_data_validation_number     ?
_journal_date_recd_electronic     2008-09-19
_journal_date_accepted     2008-09-24
_journal_name_full     'Acta Crystallographica, Section E'
_journal_year     2008
_journal_volume     64
_journal_issue     10
_journal_page_first     m1334
_journal_page_last     m1334
_journal_paper_category     QM
_journal_coeditor_code     RZ2249
_publ_contact_author_name     'Prof. Juan Zhao'
_publ_contact_author_address
;     College of Mechanical Engineering,
      Qingdao Technological University,
      Qingdao 266033,
      People's Republic of China
;
_publ_contact_author_email     zhaojuanqd@163.com
_publ_contact_author_fax     '86 0532 84022924'
_publ_contact_author_phone     '86 0532 84022924'
_publ_section_title
;\
<i>catena</i>-Poly[[bis(1-ethylimidazole-\k<i>N</i>^3^)cobalt(II)]-\m-\
isophthalato-\k^2^<i>O</i>^1^:<i>O</i>^3^]
;
loop_
    _publ_author_name
    _publ_author_footnote
    _publ_author_address
    'Juan Zhao' ?
;     College of Mechanical Engineering,
      Qingdao Technological University,
      Qingdao 266033,
      People's Republic of China
;
data_I
_audit_creation_method     SHELXL-97
_chemical_name_systematic
;
<i>catena</i>-Poly[[bis(1-ethylimidazole-\kN^3^)cobalt(II]-\m-isophthalato-
\k^2^<i>O</i>^1^:<i>O</i>^3^]
;
_chemical_name_common     ?
_chemical_formula_moiety     'C18 H20 Co N4 O4'
_chemical_formula_sum     'C18 H20 Co N4 O4'
_chemical_formula_iupac     '[Co (C8 H4 O4) (C5 H8 N2)2]'
_chemical_formula_weight     415.31
_chemical_melting_point     ?
_symmetry_cell_setting     'Monoclinic'
_symmetry_space_group_name_H-M     'P 21/c'
_symmetry_space_group_name_Hall     '-P 2ybc'
loop_
    _symmetry_equiv_pos_as_xyz
    'x, y, z'
    '-x, y+1/2, -z+1/2'
    '-x, -y, -z'
    'x, -y-1/2, z-1/2'
_cell_length_a     15.174(3)
_cell_length_b     9.6650(19)
_cell_length_c     13.183(3)
_cell_angle_alpha     90.00
_cell_angle_beta     104.63(3)
_cell_angle_gamma     90.00
_cell_volume     1870.7(7)
_cell_formula_units_Z     4
_cell_measurement_reflns_used     25
_cell_measurement_theta_min     10
_cell_measurement_theta_max     14
_cell_measurement_temperature     293(2)
_exptl_crystal_description     block
_exptl_crystal_colour     pink
_exptl_crystal_size_max     0.20
_exptl_crystal_size_mid     0.10
_exptl_crystal_size_min     0.10
_exptl_crystal_density_diffrn     1.475
_exptl_crystal_density_meas     ?
_exptl_crystal_density_method     'not measured'
_exptl_crystal_F_000     860
_exptl_absorpt_coefficient_mu     0.949
_exptl_absorpt_correction_type     multi-scan
_exptl_absorpt_process_details     '(SADABS; Sheldrick, 2004)'
_exptl_absorpt_correction_T_min     0.8329
_exptl_absorpt_correction_T_max     0.9111
_exptl_special_details
;
;
_diffrn_ambient_temperature     293(2)
_diffrn_radiation_type     MoK\a
_diffrn_radiation_wavelength     0.71073
_diffrn_radiation_source     'fine-focus sealed tube'
_diffrn_radiation_monochromator     graphite
_diffrn_measurement_device_type     'Bruker SMART 1K CCD area-detector'
_diffrn_measurement_method     'Thin-slice \w'
_diffrn_detector_area_resol_mean     ?
_diffrn_reflns_number     3360
_diffrn_reflns_av_R_equivalents     0.0337
_diffrn_reflns_av_sigmaI/netI     0.0562
_diffrn_reflns_theta_min     1.39
_diffrn_reflns_theta_max     25.16
_diffrn_reflns_theta_full     25.16
_diffrn_measured_fraction_theta_max     1.000
_diffrn_measured_fraction_theta_full     1.000
_diffrn_reflns_limit_h_min     -18
_diffrn_reflns_limit_h_max     17
_diffrn_reflns_limit_k_min     0
_diffrn_reflns_limit_k_max     11
_diffrn_reflns_limit_l_min     0
_diffrn_reflns_limit_l_max     15
_diffrn_standards_number     ?
_diffrn_standards_interval_count     3
_diffrn_standards_interval_time     100
_diffrn_standards_decay_%     ?
_refine_special_details
;
Refinement of <i>F</i>^2^ against ALL reflections. The weighted <i>R</i>-factor
<i>wR</i> and goodness of fit <i>S</i> are based on <i>F</i>^2^, conventional
<i>R</i>-factors <i>R</i> are based on <i>F</i>, with <i>F</i> set to zero for
negative <i>F</i>^2^. The threshold expression of <i>F</i>^2^ >
\s(<i>F</i>^2^) is used only for calculating <i>R</i>-factors(gt) <i>etc</i>.
and is not relevant to the choice of reflections for refinement.
<i>R</i>-factors based on <i>F</i>^2^ are statistically about twice as large
as those based on <i>F</i>, and <i>R</i>- factors based on ALL data will be
even larger.
;
_reflns_number_total     3276
_reflns_number_gt     2711
_reflns_threshold_expression     I>2\s(I)
_refine_ls_structure_factor_coef     Fsqd
_refine_ls_matrix_type     full
_refine_ls_R_factor_all     0.0719
_refine_ls_R_factor_gt     0.0569
_refine_ls_wR_factor_gt     0.1370
_refine_ls_wR_factor_ref     0.1517
_refine_ls_goodness_of_fit_ref     1.020
_refine_ls_restrained_S_all     1.020
_refine_ls_number_reflns     3276
_refine_ls_number_parameters     233
_refine_ls_number_restraints     40
_refine_ls_hydrogen_treatment     constr
_refine_ls_weighting_scheme     calc
_refine_ls_weighting_details
              'calc w=1/[\s^2^(Fo^2^)+(0.08P)^2^+3.5P] where P=(Fo^2^+2Fc^2^)/3'
_atom_sites_solution_hydrogens     geom
_atom_sites_solution_primary     direct
_atom_sites_solution_secondary     difmap
_refine_ls_shift/su_max     0.001
_refine_ls_shift/su_mean     0.000
_refine_diff_density_max     0.729
_refine_diff_density_min     -1.494
_refine_ls_extinction_method     'SHELXTL (Sheldrick, 2008)'
_refine_ls_extinction_coef     0.0109(14)
_refine_ls_extinction_expression
                                  'Fc^*^=kFc[1+0.001xFc^2^\l^3^/sin(2\q)]^-1/4^'
loop_
    _atom_type_symbol
    _atom_type_description
    _atom_type_scat_dispersion_real
    _atom_type_scat_dispersion_imag
    _atom_type_scat_source
    'C' 'C' 0.0033 0.0016
                         'International Tables Vol C Tables 4.2.6.8 and 6.1.1.4'
    'H' 'H' 0.0000 0.0000
                         'International Tables Vol C Tables 4.2.6.8 and 6.1.1.4'
    'N' 'N' 0.0061 0.0033
                         'International Tables Vol C Tables 4.2.6.8 and 6.1.1.4'
    'O' 'O' 0.0106 0.0060
                         'International Tables Vol C Tables 4.2.6.8 and 6.1.1.4'
    'Co' 'Co' 0.3494 0.9721
                         'International Tables Vol C Tables 4.2.6.8 and 6.1.1.4'
_computing_data_collection     'SMART (Bruker, 2001)'
_computing_cell_refinement     'SAINT (Bruker, 2001)'
_computing_data_reduction     'SAINT (Bruker, 2001)'
_computing_structure_solution     'SHELXTL (Sheldrick, 2008)'
_computing_structure_refinement     'SHELXTL (Sheldrick, 2008)'
_computing_molecular_graphics     'SHELXTL (Sheldrick, 2008)'
_computing_publication_material     'SHELXTL (Sheldrick, 2008)'
loop_
    _atom_site_type_symbol
    _atom_site_label
    _atom_site_fract_x
    _atom_site_fract_y
    _atom_site_fract_z
    _atom_site_U_iso_or_equiv
    _atom_site_adp_type
    _atom_site_calc_flag
    _atom_site_refinement_flags
    _atom_site_occupancy
    _atom_site_disorder_assembly
    _atom_site_disorder_group
    Co Co 0.26136(4) 0.30808(5) 0.53367(4) 0.0305(2) Uani d . 1 . .
    O O1 0.2699(2) 0.1668(3) 0.6419(2) 0.0427(8) Uani d . 1 . .
    N N1 0.0386(3) 0.3053(5) 0.2750(4) 0.0612(12) Uani d U 1 . .
    C C1 -0.0178(5) 0.3839(7) 0.0953(5) 0.083 Uani d . 1 . .
    H H1A -0.0469 0.3539 0.0254 0.124 Uiso calc R 1 . .
    H H1B 0.0404 0.4237 0.0963 0.124 Uiso calc R 1 . .
    H H1C -0.0552 0.4518 0.1174 0.124 Uiso calc R 1 . .
    N N2 0.1440(2) 0.3249(3) 0.4223(3) 0.0393(8) Uani d U 1 . .
    O O2 0.2455(2) 0.0313(3) 0.5018(2) 0.0454(8) Uani d . 1 . .
    C C2 -0.0054(5) 0.2678(8) 0.1649(6) 0.089 Uani d . 1 . .
    H H2A 0.0318 0.1991 0.1415 0.107 Uiso calc R 1 . .
    H H2B -0.0642 0.2263 0.1617 0.107 Uiso calc R 1 . .
    N N3 0.4528(2) 0.2000(4) 0.3686(3) 0.0393(8) Uani d . 1 . .
    C C3 0.1228(3) 0.2707(5) 0.3287(4) 0.0561(13) Uani d U 1 . .
    H H3A 0.1616 0.2145 0.3024 0.067 Uiso calc R 1 . .
    O O3 0.1949(2) -0.5482(3) 0.6821(3) 0.0489(8) Uani d . 1 . .
    N N4 0.3661(2) 0.2814(3) 0.4648(3) 0.0351(8) Uani d . 1 . .
    C C4 0.0695(4) 0.4016(6) 0.4269(5) 0.0667(15) Uani d U 1 . .
    H H4A 0.0651 0.4550 0.4841 0.080 Uiso calc R 1 . .
    O O4 0.2898(2) -0.4975(3) 0.5853(2) 0.0401(7) Uani d . 1 . .
    C C5 0.0032(4) 0.3894(7) 0.3373(5) 0.0772(18) Uani d U 1 . .
    H H5A -0.0542 0.4298 0.3216 0.093 Uiso calc R 1 . .
    C C6 0.5078(4) -0.0300(6) 0.3365(6) 0.0754(18) Uani d . 1 . .
    H H6A 0.5275 -0.0854 0.2859 0.113 Uiso calc R 1 . .
    H H6B 0.4559 -0.0727 0.3529 0.113 Uiso calc R 1 . .
    H H6C 0.5563 -0.0226 0.3991 0.113 Uiso calc R 1 . .
    C C7 0.4823(3) 0.1117(5) 0.2922(4) 0.0512(12) Uani d . 1 . .
    H H7A 0.5342 0.1537 0.2738 0.061 Uiso calc R 1 . .
    H H7B 0.4333 0.1042 0.2289 0.061 Uiso calc R 1 . .
    C C8 0.5036(3) 0.2923(5) 0.4353(4) 0.0535(13) Uani d . 1 . .
    H H8A 0.5639 0.3162 0.4400 0.064 Uiso calc R 1 . .
    C C9 0.4501(3) 0.3430(5) 0.4934(4) 0.0506(12) Uani d . 1 . .
    H H9A 0.4674 0.4100 0.5452 0.061 Uiso calc R 1 . .
    C C10 0.3710(3) 0.1963(4) 0.3889(3) 0.0386(10) Uani d . 1 . .
    H H10A 0.3232 0.1402 0.3536 0.046 Uiso calc R 1 . .
    C C11 0.2681(4) -0.1647(4) 0.8394(3) 0.0476(12) Uani d . 1 . .
    H H11A 0.2741 -0.1501 0.9105 0.057 Uiso calc R 1 . .
    C C12 0.2682(3) -0.0546(4) 0.7746(3) 0.0434(11) Uani d . 1 . .
    H H12A 0.2733 0.0347 0.8018 0.052 Uiso calc R 1 . .
    C C13 0.2608(3) -0.0744(4) 0.6689(3) 0.0303(8) Uani d . 1 . .
    C C14 0.2555(3) -0.2084(4) 0.6290(3) 0.0283(8) Uani d . 1 . .
    H H14A 0.2528 -0.2226 0.5585 0.034 Uiso calc R 1 . .
    C C15 0.2541(3) -0.3208(4) 0.6941(3) 0.0284(8) Uani d . 1 . .
    C C16 0.2593(3) -0.2984(4) 0.7997(3) 0.0423(11) Uani d . 1 . .
    H H16A 0.2568 -0.3728 0.8436 0.051 Uiso calc R 1 . .
    C C17 0.2589(3) 0.0479(4) 0.5977(3) 0.0318(9) Uani d . 1 . .
    C C18 0.2449(3) -0.4664(4) 0.6524(3) 0.0309(8) Uani d . 1 . .
loop_
    _atom_site_aniso_label
    _atom_site_aniso_U_11
    _atom_site_aniso_U_22
    _atom_site_aniso_U_33
    _atom_site_aniso_U_12
    _atom_site_aniso_U_13
    _atom_site_aniso_U_23
    Co 0.0457(4) 0.0143(3) 0.0364(3) 0.0020(2) 0.0193(2) 0.0006(2)
    O1 0.072(2) 0.0137(13) 0.0492(17) 0.0018(13) 0.0275(16) 0.0019(12)
    N1 0.053(2) 0.061(3) 0.063(3) 0.017(2) 0.0013(19) -0.015(2)
    C1 0.083 0.083 0.083 0.000 0.024 0.000
    N2 0.047(2) 0.0293(18) 0.0450(19) 0.0059(15) 0.0176(16) 0.0005(15)
    O2 0.071(2) 0.0290(15) 0.0397(16) -0.0045(14) 0.0194(14) 0.0074(13)
    C2 0.089 0.089 0.089 0.000 0.022 0.000
    N3 0.045(2) 0.0357(19) 0.0419(19) -0.0005(16) 0.0201(16) -0.0050(16)
    C3 0.047(3) 0.052(3) 0.066(3) 0.012(2) 0.009(2) -0.021(2)
    O3 0.066(2) 0.0172(14) 0.075(2) -0.0053(14) 0.0375(18) 0.0017(14)
    N4 0.045(2) 0.0225(16) 0.0430(19) 0.0001(14) 0.0211(16) -0.0021(14)
    C4 0.061(3) 0.079(4) 0.064(3) 0.027(3) 0.023(2) -0.013(3)
    O4 0.069(2) 0.0155(13) 0.0435(16) 0.0009(13) 0.0284(15) -0.0034(12)
    C5 0.058(3) 0.087(4) 0.084(4) 0.028(3) 0.015(3) -0.012(3)
    C6 0.074(4) 0.046(3) 0.120(5) 0.007(3) 0.050(4) -0.017(3)
    C7 0.053(3) 0.053(3) 0.055(3) 0.006(2) 0.027(2) -0.013(2)
    C8 0.047(3) 0.061(3) 0.060(3) -0.017(2) 0.028(2) -0.014(3)
    C9 0.063(3) 0.043(3) 0.054(3) -0.022(2) 0.031(2) -0.017(2)
    C10 0.043(2) 0.030(2) 0.047(2) -0.0020(18) 0.0191(19) -0.0082(19)
    C11 0.088(4) 0.030(2) 0.029(2) 0.003(2) 0.024(2) -0.0025(18)
    C12 0.082(3) 0.0154(18) 0.038(2) 0.001(2) 0.025(2) -0.0050(17)
    C13 0.045(2) 0.0152(17) 0.033(2) 0.0021(16) 0.0156(17) 0.0009(15)
    C14 0.041(2) 0.0208(18) 0.0267(18) 0.0020(16) 0.0141(16) -0.0008(15)
    C15 0.039(2) 0.0169(18) 0.033(2) 0.0019(15) 0.0156(16) -0.0003(15)
    C16 0.076(3) 0.022(2) 0.036(2) 0.003(2) 0.026(2) 0.0046(17)
    C17 0.043(2) 0.0185(18) 0.038(2) -0.0002(16) 0.0164(17) 0.0023(16)
    C18 0.045(2) 0.0134(17) 0.037(2) 0.0051(16) 0.0143(17) 0.0026(15)
_geom_special_details
;
All e.s.d.'s (except the e.s.d. in the dihedral angle between two l.s. planes)
are estimated using the full covariance matrix. The cell e.s.d.'s are taken
into account individually in the estimation of e.s.d.'s in distances, angles
and torsion angles; correlations between e.s.d.'s in cell parameters are only
used when they are defined by crystal symmetry. An approximate (isotropic)
treatment of cell e.s.d.'s is used for estimating e.s.d.'s involving l.s.
planes.
;
loop_
    _geom_bond_atom_site_label_1
    _geom_bond_atom_site_label_2
    _geom_bond_site_symmetry_2
    _geom_bond_distance
    _geom_bond_publ_flag
    Co O1 . 1.956(3) y
    Co N2 . 2.008(4) y
    Co O4 1_565 2.008(3) y
    Co N4 . 2.035(3) y
    O1 C17 . 1.281(5) ?
    N1 C3 . 1.337(7) ?
    N1 C5 . 1.358(7) ?
    N1 C2 . 1.481(8) ?
    C1 C2 . 1.432(9) ?
    C1 H1A . 0.9600 ?
    C1 H1B . 0.9600 ?
    C1 H1C . 0.9600 ?
    N2 C3 . 1.303(6) ?
    N2 C4 . 1.366(6) ?
    O2 C17 . 1.239(5) ?
    C2 H2A . 0.9700 ?
    C2 H2B . 0.9700 ?
    N3 C10 . 1.336(6) ?
    N3 C8 . 1.349(6) ?
    N3 C7 . 1.473(6) ?
    C3 H3A . 0.9300 ?
    O3 C18 . 1.227(5) ?
    N4 C10 . 1.312(5) ?
    N4 C9 . 1.370(6) ?
    C4 C5 . 1.350(8) ?
    C4 H4A . 0.9300 ?
    O4 C18 . 1.281(5) ?
    O4 Co 1_545 2.008(3) ?
    C5 H5A . 0.9300 ?
    C6 C7 . 1.501(8) ?
    C6 H6A . 0.9600 ?
    C6 H6B . 0.9600 ?
    C6 H6C . 0.9600 ?
    C7 H7A . 0.9700 ?
    C7 H7B . 0.9700 ?
    C8 C9 . 1.341(7) ?
    C8 H8A . 0.9300 ?
    C9 H9A . 0.9300 ?
    C10 H10A . 0.9300 ?
    C11 C12 . 1.365(6) ?
    C11 C16 . 1.387(6) ?
    C11 H11A . 0.9300 ?
    C12 C13 . 1.382(6) ?
    C12 H12A . 0.9300 ?
    C13 C14 . 1.393(5) ?
    C13 C17 . 1.505(5) ?
    C14 C15 . 1.387(5) ?
    C14 H14A . 0.9300 ?
    C15 C16 . 1.391(6) ?
    C15 C18 . 1.505(5) ?
    C16 H16A . 0.9300 ?
loop_
    _geom_angle_atom_site_label_1
    _geom_angle_atom_site_label_2
    _geom_angle_atom_site_label_3
    _geom_angle_site_symmetry_1
    _geom_angle_site_symmetry_3
    _geom_angle
    _geom_angle_publ_flag
    O1 Co N2 . . 118.23(14) y
    O1 Co O4 . 1_565 115.92(12) y
    N2 Co O4 . 1_565 104.31(13) y
    O1 Co N4 . . 108.77(13) y
    N2 Co N4 . . 109.39(15) y
    O4 Co N4 1_565 . 98.31(13) y
    C17 O1 Co . . 108.5(2) ?
    C3 N1 C5 . . 107.5(5) ?
    C3 N1 C2 . . 126.2(5) ?
    C5 N1 C2 . . 126.2(5) ?
    C2 C1 H1A . . 109.5 ?
    C2 C1 H1B . . 109.5 ?
    H1A C1 H1B . . 109.5 ?
    C2 C1 H1C . . 109.5 ?
    H1A C1 H1C . . 109.5 ?
    H1B C1 H1C . . 109.5 ?
    C3 N2 C4 . . 104.5(4) ?
    C3 N2 Co . . 128.4(3) ?
    C4 N2 Co . . 127.0(3) ?
    C1 C2 N1 . . 113.0(6) ?
    C1 C2 H2A . . 109.0 ?
    N1 C2 H2A . . 109.0 ?
    C1 C2 H2B . . 109.0 ?
    N1 C2 H2B . . 109.0 ?
    H2A C2 H2B . . 107.8 ?
    C10 N3 C8 . . 107.1(4) ?
    C10 N3 C7 . . 125.4(4) ?
    C8 N3 C7 . . 127.4(4) ?
    N2 C3 N1 . . 112.1(4) ?
    N2 C3 H3A . . 124.0 ?
    N1 C3 H3A . . 124.0 ?
    C10 N4 C9 . . 104.7(3) ?
    C10 N4 Co . . 128.3(3) ?
    C9 N4 Co . . 126.8(3) ?
    C5 C4 N2 . . 110.8(5) ?
    C5 C4 H4A . . 124.6 ?
    N2 C4 H4A . . 124.6 ?
    C18 O4 Co . 1_545 110.3(2) ?
    C4 C5 N1 . . 105.1(5) ?
    C4 C5 H5A . . 127.4 ?
    N1 C5 H5A . . 127.4 ?
    C7 C6 H6A . . 109.5 ?
    C7 C6 H6B . . 109.5 ?
    H6A C6 H6B . . 109.5 ?
    C7 C6 H6C . . 109.5 ?
    H6A C6 H6C . . 109.5 ?
    H6B C6 H6C . . 109.5 ?
    N3 C7 C6 . . 110.8(4) ?
    N3 C7 H7A . . 109.5 ?
    C6 C7 H7A . . 109.5 ?
    N3 C7 H7B . . 109.5 ?
    C6 C7 H7B . . 109.5 ?
    H7A C7 H7B . . 108.1 ?
    C9 C8 N3 . . 106.6(4) ?
    C9 C8 H8A . . 126.7 ?
    N3 C8 H8A . . 126.7 ?
    C8 C9 N4 . . 109.9(4) ?
    C8 C9 H9A . . 125.1 ?
    N4 C9 H9A . . 125.1 ?
    N4 C10 N3 . . 111.8(4) ?
    N4 C10 H10A . . 124.1 ?
    N3 C10 H10A . . 124.1 ?
    C12 C11 C16 . . 120.4(4) ?
    C12 C11 H11A . . 119.8 ?
    C16 C11 H11A . . 119.8 ?
    C11 C12 C13 . . 120.6(4) ?
    C11 C12 H12A . . 119.7 ?
    C13 C12 H12A . . 119.7 ?
    C12 C13 C14 . . 119.5(3) ?
    C12 C13 C17 . . 120.3(3) ?
    C14 C13 C17 . . 120.3(3) ?
    C15 C14 C13 . . 120.2(3) ?
    C15 C14 H14A . . 119.9 ?
    C13 C14 H14A . . 119.9 ?
    C14 C15 C16 . . 119.4(3) ?
    C14 C15 C18 . . 121.4(3) ?
    C16 C15 C18 . . 119.2(3) ?
    C11 C16 C15 . . 119.8(4) ?
    C11 C16 H16A . . 120.1 ?
    C15 C16 H16A . . 120.1 ?
    O2 C17 O1 . . 123.3(3) ?
    O2 C17 C13 . . 120.5(3) ?
    O1 C17 C13 . . 116.2(3) ?
    O3 C18 O4 . . 123.3(4) ?
    O3 C18 C15 . . 119.6(3) ?
    O4 C18 C15 . . 117.1(3) ?
loop_
    _geom_torsion_atom_site_label_1
    _geom_torsion_atom_site_label_2
    _geom_torsion_atom_site_label_3
    _geom_torsion_atom_site_label_4
    _geom_torsion_site_symmetry_1
    _geom_torsion_site_symmetry_2
    _geom_torsion_site_symmetry_3
    _geom_torsion_site_symmetry_4
    _geom_torsion
    _geom_torsion_publ_flag
    N2 Co O1 C17 . . . . 61.4(3) ?
    O4 Co O1 C17 1_565 . . . -173.7(3) ?
    N4 Co O1 C17 . . . . -64.1(3) ?
    O1 Co N2 C3 . . . . -95.9(4) ?
    O4 Co N2 C3 1_565 . . . 133.6(4) ?
    N4 Co N2 C3 . . . . 29.3(5) ?
    O1 Co N2 C4 . . . . 87.1(4) ?
    O4 Co N2 C4 1_565 . . . -43.4(5) ?
    N4 Co N2 C4 . . . . -147.7(4) ?
    C3 N1 C2 C1 . . . . -110.4(7) ?
    C5 N1 C2 C1 . . . . 64.5(9) ?
    C4 N2 C3 N1 . . . . -1.7(6) ?
    Co N2 C3 N1 . . . . -179.2(3) ?
    C5 N1 C3 N2 . . . . 1.0(7) ?
    C2 N1 C3 N2 . . . . 176.6(5) ?
    O1 Co N4 C10 . . . . 83.3(4) ?
    N2 Co N4 C10 . . . . -47.2(4) ?
    O4 Co N4 C10 1_565 . . . -155.7(4) ?
    O1 Co N4 C9 . . . . -91.9(4) ?
    N2 Co N4 C9 . . . . 137.7(4) ?
    O4 Co N4 C9 1_565 . . . 29.2(4) ?
    C3 N2 C4 C5 . . . . 1.8(7) ?
    Co N2 C4 C5 . . . . 179.4(4) ?
    N2 C4 C5 N1 . . . . -1.3(8) ?
    C3 N1 C5 C4 . . . . 0.2(7) ?
    C2 N1 C5 C4 . . . . -175.5(6) ?
    C10 N3 C7 C6 . . . . -78.9(6) ?
    C8 N3 C7 C6 . . . . 96.6(6) ?
    C10 N3 C8 C9 . . . . -0.7(6) ?
    C7 N3 C8 C9 . . . . -176.8(5) ?
    N3 C8 C9 N4 . . . . 1.0(6) ?
    C10 N4 C9 C8 . . . . -0.8(6) ?
    Co N4 C9 C8 . . . . 175.2(3) ?
    C9 N4 C10 N3 . . . . 0.4(5) ?
    Co N4 C10 N3 . . . . -175.6(3) ?
    C8 N3 C10 N4 . . . . 0.2(5) ?
    C7 N3 C10 N4 . . . . 176.4(4) ?
    C16 C11 C12 C13 . . . . -1.0(8) ?
    C11 C12 C13 C14 . . . . -1.6(7) ?
    C11 C12 C13 C17 . . . . 178.7(4) ?
    C12 C13 C14 C15 . . . . 2.4(6) ?
    C17 C13 C14 C15 . . . . -177.8(4) ?
    C13 C14 C15 C16 . . . . -0.8(6) ?
    C13 C14 C15 C18 . . . . 177.7(4) ?
    C12 C11 C16 C15 . . . . 2.6(8) ?
    C14 C15 C16 C11 . . . . -1.7(7) ?
    C18 C15 C16 C11 . . . . 179.8(4) ?
    Co O1 C17 O2 . . . . 0.2(5) ?
    Co O1 C17 C13 . . . . -178.5(3) ?
    C12 C13 C17 O2 . . . . -174.6(4) ?
    C14 C13 C17 O2 . . . . 5.6(6) ?
    C12 C13 C17 O1 . . . . 4.0(6) ?
    C14 C13 C17 O1 . . . . -175.7(4) ?
    Co O4 C18 O3 1_545 . . . 2.6(5) ?
    Co O4 C18 C15 1_545 . . . -176.4(3) ?
    C14 C15 C18 O3 . . . . -138.0(4) ?
    C16 C15 C18 O3 . . . . 40.5(6) ?
    C14 C15 C18 O4 . . . . 41.0(6) ?
    C16 C15 C18 O4 . . . . -140.5(4) ?
loop_
    _geom_hbond_atom_site_label_D
    _geom_hbond_atom_site_label_H
    _geom_hbond_atom_site_label_A
    _geom_hbond_site_symmetry_A
    _geom_hbond_distance_DH
    _geom_hbond_distance_HA
    _geom_hbond_distance_DA
    _geom_hbond_angle_DHA
    _geom_hbond_publ_flag
    C12 H12A O1 ? 0.93 2.45 2.768(5) 100 y
    C3 H3A O3 4_555 0.93 2.40 3.260(6) 154 y
    C5 H5A O3 3_556 0.93 2.41 3.327(7) 168 y
