# Supplementary material for: catena-Poly[[bis­(1-ethyl­imidazole-κN 3)cobalt(II)]-μ-isophthalato-κ2 O 1:O 3]
Source: Acta Crystallogr Sect E Struct Rep Online. 2008 Sep 27;64(Pt 10):m1334. doi: 10.1107/S1600536808030778 (PMC2959434; doi:10.1107/S1600536808030778)
Supplement: Supplementary file 2 [file e-64-m1334-Isup2.hkl]

# 
# h,k,l, Fc-squared, Fo-squared, sigma(Fo-squared) and status flag 
# 
data_I
_shelx_title ' L in P2(1)/c' 
_shelx_refln_list_code          4 
_shelx_F_calc_maximum      339.67 
_exptl_crystal_F_000       860.00 
_reflns_d_resolution_high  0.8360 
 
loop_ 
 _symmetry_equiv_pos_as_xyz 
 'x, y, z' 
 '-x, y+1/2, -z+1/2' 
 '-x, -y, -z' 
 'x, -y-1/2, z-1/2' 
 
_cell_length_a    15.1740 
_cell_length_b     9.6650 
_cell_length_c    13.1830 
_cell_angle_alpha  90.000 
_cell_angle_beta  104.630 
_cell_angle_gamma  90.000 
 
_shelx_F_squared_multiplier     1.000 
 
loop_ 
 _refln_index_h 
 _refln_index_k 
 _refln_index_l 
 _refln_F_squared_calc 
 _refln_F_squared_meas 
 _refln_F_squared_sigma 
 _refln_observed_status 
   1   0   0      434.48      380.39    258.68 o 
   2   0   0    27039.54    35399.11    529.54 o 
   3   0   0     2013.01     1726.53    110.32 o 
   4   0   0   115377.41   191333.45  85558.17 o 
   5   0   0     5430.95     5267.16    487.22 o 
   6   0   0    14356.09    12632.16    812.77 o 
   7   0   0     5057.75     4473.20    263.23 o 
   8   0   0    20875.13    16931.48   1021.46 o 
   9   0   0     4575.04     4297.18    306.43 o 
  10   0   0     6026.81     5809.41    566.12 o 
  11   0   0     3695.13     3503.54    265.60 o 
  12   0   0      949.87      872.49     25.18 o 
  13   0   0     1271.11     1085.76    118.69 o 
  14   0   0      254.43      196.96     18.34 o 
  15   0   0      653.25      626.84     56.27 o 
  16   0   0      713.33      652.21     35.69 o 
  17   0   0      463.59      402.89     21.44 o 
   1   1   0    16105.88    19101.59    409.72 o 
   2   1   0      209.38      230.12      4.66 o 
   3   1   0     3970.41     4401.95     79.03 o 
   4   1   0      107.83      136.31      5.12 o 
   5   1   0      329.68      385.90      9.69 o 
   6   1   0      766.07      764.70     42.03 o 
   7   1   0      113.36       75.82     14.27 o 
   8   1   0      147.24      194.29     17.07 o 
   9   1   0     2507.07     2953.07    280.32 o 
  10   1   0      885.47      790.85     19.07 o 
  11   1   0       66.71       58.02     13.51 o 
  12   1   0      351.14      421.72     22.05 o 
  13   1   0      137.27      109.43     23.81 o 
  14   1   0      120.58      103.32     11.05 o 
  15   1   0       73.91       78.27     21.92 o 
  16   1   0      119.20      133.06     13.67 o 
  17   1   0        3.36        5.54      9.31 o 
   0   2   0    13849.10    14649.45    187.88 o 
   1   2   0       18.31       20.18      2.10 o 
   2   2   0      196.84      324.33      6.53 o 
   3   2   0     1222.05     1407.73     14.81 o 
   4   2   0        6.92        9.86      2.81 o 
   5   2   0       36.18       59.85      9.56 o 
   6   2   0      529.24      526.82    354.28 o 
   7   2   0     1187.24     1138.96     30.28 o 
   8   2   0     3940.39     2983.56   2078.13 o 
   9   2   0      192.76      234.88     11.43 o 
  10   2   0     2041.63     1822.14   1084.21 o 
  11   2   0      599.01      507.40    317.08 o 
  12   2   0        3.54       -6.25      7.30 o 
  13   2   0      268.48      281.69     28.41 o 
  14   2   0       62.60       69.98     10.13 o 
  15   2   0       93.30      102.12     11.27 o 
  16   2   0       71.59       46.73     11.24 o 
  17   2   0      168.29      177.10     17.85 o 
   1   3   0     1389.04     1380.08     48.64 o 
   2   3   0      758.78      932.08     12.75 o 
   3   3   0       10.02       21.93      6.78 o 
   4   3   0      925.81      955.56     14.93 o 
   5   3   0       24.39       72.48      5.27 o 
   6   3   0      210.52      261.17    176.86 o 
   7   3   0     1017.95     1356.67     21.63 o 
   8   3   0      683.46      613.60     15.97 o 
   9   3   0     1191.65      868.72    577.46 o 
  10   3   0       11.59       12.17     14.91 o 
  11   3   0       21.53       12.78     26.53 o 
  12   3   0      354.32      316.20     14.70 o 
  13   3   0       36.24       46.70      9.00 o 
  14   3   0        0.43        4.36      8.55 o 
  15   3   0       64.47       88.04     11.31 o 
  16   3   0       19.30       33.35     19.20 o 
   0   4   0     2804.87     3040.89     35.59 o 
   1   4   0      244.10      212.52      7.27 o 
   2   4   0     3731.91     3551.99     28.61 o 
   3   4   0        0.21       16.96      4.32 o 
   4   4   0      137.34      201.90     16.88 o 
   5   4   0       82.12       71.68      5.79 o 
   6   4   0      216.03      203.10      9.46 o 
   7   4   0       44.03       39.92      8.80 o 
   8   4   0      580.40      664.47     17.55 o 
   9   4   0       28.59       27.59      8.19 o 
  10   4   0        7.52        6.22      6.94 o 
  11   4   0        0.81       13.63      7.30 o 
  12   4   0        3.29      -17.93     29.31 o 
  13   4   0       51.67       59.02     28.55 o 
  14   4   0       31.00       26.07      7.88 o 
  15   4   0       38.25       39.23     10.34 o 
  16   4   0       32.21       29.72     28.23 o 
   1   5   0       68.26       72.62      6.44 o 
   2   5   0      247.01      262.81      9.54 o 
   3   5   0      139.35      119.37      8.53 o 
   4   5   0      223.32      246.35      9.94 o 
   5   5   0      601.11      740.60     18.77 o 
   6   5   0     1008.82     1133.38     49.14 o 
   7   5   0       50.05       48.52      8.03 o 
   8   5   0      369.00      461.39     16.08 o 
   9   5   0      172.14      224.55     17.19 o 
  10   5   0      106.14       98.14     10.75 o 
  11   5   0      159.88      164.98     11.96 o 
  12   5   0        1.50       -6.43      8.02 o 
  13   5   0        0.19       -0.34      8.37 o 
  14   5   0       12.16        7.72      9.93 o 
  15   5   0        0.75        7.48      8.39 o 
   0   6   0     5848.32     5847.93     63.42 o 
   1   6   0      577.98      507.17     14.21 o 
   2   6   0     5107.46     4669.50     73.29 o 
   3   6   0       52.09       61.37      7.38 o 
   4   6   0     2661.94     2891.01     69.70 o 
   5   6   0      980.13      907.63     20.70 o 
   6   6   0     1542.62     1542.12     27.06 o 
   7   6   0     1126.51     1181.23     25.18 o 
   8   6   0      425.49      492.72     17.07 o 
   9   6   0      681.73      652.77     20.90 o 
  10   6   0      745.53      756.75     23.07 o 
  11   6   0      138.60      122.35     12.71 o 
  12   6   0       15.37       33.34      8.45 o 
  13   6   0       76.98       75.46     12.00 o 
  14   6   0       31.93       20.53     10.28 o 
  15   6   0       26.23       41.91     10.34 o 
   1   7   0     3531.83     3417.08     38.91 o 
   2   7   0        0.58        7.81      9.83 o 
   3   7   0     1329.61     1288.56     24.64 o 
   4   7   0        8.31       22.98      6.88 o 
   5   7   0     1047.81     1031.92     61.02 o 
   6   7   0      105.82      131.48     11.17 o 
   7   7   0      185.05      206.52     13.25 o 
   8   7   0      416.18      351.24     16.63 o 
   9   7   0      582.53      540.86     21.58 o 
  10   7   0      278.82      327.87     16.57 o 
  11   7   0       83.02      100.83     25.77 o 
  12   7   0      265.73      263.12     16.83 o 
  13   7   0        8.50       -5.50     13.17 o 
   0   8   0     8031.30     8176.18     90.71 o 
   1   8   0       63.90       51.38     10.23 o 
   2   8   0     5916.15     5375.30     97.36 o 
   3   8   0        0.44       10.12     18.80 o 
   4   8   0     3474.87     3702.41     55.46 o 
   5   8   0      158.40      160.73     14.38 o 
   6   8   0     3091.31     3045.64     97.01 o 
   7   8   0      278.98      333.06     37.92 o 
   8   8   0     1745.54     1817.67     37.44 o 
   9   8   0      829.71      825.88     74.43 o 
  10   8   0     1648.22     1692.86     54.99 o 
  11   8   0      621.86      611.70     24.24 o 
  12   8   0      271.94      323.21     32.45 o 
   1   9   0      797.43      776.50     22.83 o 
   2   9   0       76.52       63.99     12.32 o 
   3   9   0      165.84      195.03     13.61 o 
   4   9   0      159.94      170.62     14.48 o 
   5   9   0      391.22      395.73     18.48 o 
   6   9   0       49.79       45.12     24.67 o 
   7   9   0      173.33      194.31     15.09 o 
   8   9   0      153.34      189.88     15.14 o 
   9   9   0      357.61      336.83     23.25 o 
  10   9   0      138.99      142.74     15.60 o 
  11   9   0       32.80       52.51     12.65 o 
   0  10   0     1162.94     1014.67     41.98 o 
   1  10   0       73.47       77.20     12.90 o 
   2  10   0      233.05      254.99     16.24 o 
   3  10   0      261.20      267.70     36.30 o 
   4  10   0      481.96      466.05     30.36 o 
   5  10   0      199.81      209.03     33.06 o 
   6  10   0      286.30      255.21     19.21 o 
   7  10   0       81.16       60.98     13.28 o 
   8  10   0      438.90      409.25     22.26 o 
   1  11   0      324.34      271.89     21.84 o 
   2  11   0       81.38       69.99     19.71 o 
   3  11   0      111.03      101.36     15.28 o 
   4  11   0       29.76       15.16     13.27 o 
   5  11   0      196.73      172.14     34.24 o 
 -17   1   1        2.02       22.95     13.29 o 
 -16   1   1        8.15        1.07     13.96 o 
 -15   1   1       11.32       15.85     13.41 o 
 -14   1   1      122.11      103.59     15.45 o 
 -13   1   1        1.79       16.49     10.27 o 
 -12   1   1       34.69       56.26     12.00 o 
 -11   1   1      418.83      343.22     19.42 o 
 -10   1   1       46.63       32.65      9.42 o 
  -9   1   1      748.61      510.98      7.93 o 
  -8   1   1     1347.42     1653.80     32.51 o 
  -7   1   1     1662.61     1332.14      5.48 o 
  -6   1   1      222.27      235.08     10.60 o 
  -5   1   1     1117.75      814.80      3.41 o 
  -4   1   1     3022.67     3443.31     31.60 o 
  -3   1   1       91.71      114.02      5.25 o 
  -2   1   1      705.83      701.74     10.76 o 
  -1   1   1      332.50      398.02      7.25 o 
   0   1   1     1823.93     1772.01     15.48 o 
   1   1   1      266.17      339.46      7.79 o 
   2   1   1      492.76      531.15     11.31 o 
   3   1   1        0.72       -0.62      4.35 o 
   4   1   1      682.23      769.52     17.04 o 
   5   1   1       41.93       13.48      4.80 o 
   6   1   1      519.20      402.29     15.16 o 
   7   1   1        6.77        6.04      6.47 o 
   8   1   1       22.33       37.69      8.02 o 
   9   1   1        3.90        5.50      7.42 o 
  10   1   1        9.89        3.77      8.19 o 
  11   1   1        1.22       22.02      9.04 o 
  12   1   1        0.10        6.13      8.68 o 
  13   1   1       11.43       -3.86     11.45 o 
  14   1   1        1.51      -10.54     10.54 o 
  15   1   1       44.22       42.07     13.08 o 
  16   1   1       23.41       30.91     11.45 o 
  17   1   1       13.58       18.12     11.67 o 
 -17   2   1       48.41       51.57     15.94 o 
 -16   2   1      251.38      217.65     13.22 o 
 -15   2   1       36.60       61.47     13.12 o 
 -14   2   1       38.35       36.15     14.74 o 
 -13   2   1       86.55       81.88     13.10 o 
 -12   2   1      400.43      334.79     19.97 o 
 -11   2   1      916.69     1011.43     33.00 o 
 -10   2   1      173.37      272.95     17.41 o 
  -9   2   1      771.81      643.70     23.14 o 
  -8   2   1     1285.70     1128.50     27.82 o 
  -7   2   1        4.11       10.59      5.82 o 
  -6   2   1        2.48       15.69      5.14 o 
  -5   2   1     1988.24     1664.14     25.83 o 
  -4   2   1      570.46      417.22     11.91 o 
  -3   2   1     1929.36     1825.09     22.60 o 
  -2   2   1     5748.15     5069.23     35.04 o 
  -1   2   1    18357.72    20208.96    225.21 o 
   0   2   1      547.48      554.92     10.99 o 
   1   2   1      496.98      475.86     10.76 o 
   2   2   1       86.30       80.03      5.36 o 
   3   2   1     1318.91     1389.57     22.00 o 
   4   2   1        5.05       15.90      5.50 o 
   5   2   1      432.18      482.49     15.26 o 
   6   2   1      190.78      129.85      5.98 o 
   7   2   1      547.40      557.10     20.29 o 
   8   2   1       96.96       99.02     11.69 o 
   9   2   1      329.06      274.66     16.01 o 
  10   2   1       81.77      124.25     12.53 o 
  11   2   1       25.95       27.88     11.05 o 
  12   2   1       63.21       44.63     11.16 o 
  13   2   1        0.24       -2.00     10.36 o 
  14   2   1      161.60      222.57     19.21 o 
  15   2   1        0.14        1.06      9.10 o 
  16   2   1      105.11       98.14     17.68 o 
 -17   3   1      109.13      142.62     19.21 o 
 -16   3   1      188.82      211.54     20.34 o 
 -15   3   1      155.98      135.88     20.48 o 
 -14   3   1       50.21      -13.69     13.69 o 
 -13   3   1       61.11       -2.88     10.76 o 
 -12   3   1      944.45      990.74     33.35 o 
 -11   3   1        4.22       10.64      9.63 o 
 -10   3   1     2724.82     2345.53     11.23 o 
  -9   3   1       37.64       29.25      9.75 o 
  -8   3   1     1817.22     1800.27     35.96 o 
  -7   3   1        4.54        4.94      4.94 o 
  -6   3   1     3319.19     3379.90     42.66 o 
  -5   3   1       36.69       14.62      4.36 o 
  -4   3   1     1686.34     1758.12     26.73 o 
  -3   3   1      581.55      538.07     14.04 o 
  -2   3   1     6752.05     6192.57     45.59 o 
  -1   3   1      811.58      800.35     15.99 o 
   0   3   1     9419.66     8121.30     51.77 o 
   1   3   1       34.92       91.68      6.45 o 
   2   3   1       46.10       39.95      5.13 o 
   3   3   1      772.10      778.25     18.41 o 
   4   3   1     4720.30     5459.60     51.68 o 
   5   3   1     1383.10     1445.21     28.34 o 
   6   3   1     1218.83     1057.71     25.70 o 
   7   3   1      723.41     1027.22     26.64 o 
   8   3   1     4250.21     4698.72     60.67 o 
   9   3   1     1206.12     1150.12     32.70 o 
  10   3   1      803.98      678.95     26.71 o 
  11   3   1      259.45      330.93     19.87 o 
  12   3   1      350.82      385.94     22.73 o 
  13   3   1      704.77      632.78     29.31 o 
  14   3   1       40.65       25.92     13.51 o 
  15   3   1      239.06      260.45     22.73 o 
  16   3   1       13.55       15.63     12.87 o 
 -16   4   1       84.01       81.72     17.73 o 
 -15   4   1       67.26       78.00     14.90 o 
 -14   4   1      260.30      277.24     22.54 o 
 -13   4   1       49.43       33.59     13.10 o 
 -12   4   1       78.02       88.82     13.90 o 
 -11   4   1     1591.76     1648.72     42.30 o 
 -10   4   1       92.19       88.59     12.97 o 
  -9   4   1     2532.50     2421.27     46.07 o 
  -8   4   1      666.91      702.03     24.20 o 
  -7   4   1     3277.84     3281.24     47.84 o 
  -6   4   1      385.41      409.94     16.84 o 
  -5   4   1     4223.57     3902.62     46.73 o 
  -4   4   1      380.46      437.46     16.05 o 
  -3   4   1     8372.70     7490.31     58.65 o 
  -2   4   1      769.27      901.12     20.03 o 
  -1   4   1    16281.84    13606.29     77.67 o 
   0   4   1      633.64      801.74     18.97 o 
   1   4   1     3965.83     3558.45     39.98 o 
   2   4   1      504.82      740.94     18.96 o 
   3   4   1     5384.44     5465.06     53.86 o 
   4   4   1      115.10      116.25      9.27 o 
   5   4   1     2377.15     2566.33     40.84 o 
   6   4   1     1323.02     1402.93     31.64 o 
   7   4   1     3932.23     4217.03     57.70 o 
   8   4   1      862.52      868.36     28.91 o 
   9   4   1     3498.26     3887.54     60.80 o 
  10   4   1      368.73      416.20     21.98 o 
  11   4   1      504.30      579.89     27.06 o 
  12   4   1      340.52      309.62     23.09 o 
  13   4   1      636.07      680.39     31.43 o 
  14   4   1      275.90      362.28     24.24 o 
  15   4   1      119.38       94.28     19.90 o 
  16   4   1      147.23      184.39     20.26 o 
 -16   5   1       88.80       96.78     19.09 o 
 -15   5   1        8.87       17.23     14.32 o 
 -14   5   1        3.95       25.51     10.84 o 
 -13   5   1      420.08      432.34     26.25 o 
 -12   5   1      434.69      446.88     26.04 o 
 -11   5   1        2.07        0.89     10.70 o 
 -10   5   1      959.50      920.66     32.40 o 
  -9   5   1      887.00      840.31     29.69 o 
  -8   5   1     1914.41     1959.91     41.67 o 
  -7   5   1       76.11       62.89     11.21 o 
  -6   5   1     1130.76     1203.48     30.23 o 
  -5   5   1      129.99      174.08     12.33 o 
  -4   5   1     2590.40     2348.85     38.26 o 
  -3   5   1      368.47      513.76     17.85 o 
  -2   5   1     7744.78     7719.65     65.26 o 
  -1   5   1      508.76      402.15     15.47 o 
   0   5   1     6233.31     5439.53     55.15 o 
   1   5   1     1334.19     1522.20     29.62 o 
   2   5   1     2221.26     2466.76     38.28 o 
   3   5   1     1902.78     1850.79     34.16 o 
   4   5   1     2161.98     2134.40     38.59 o 
   5   5   1     2608.33     2895.13     46.45 o 
   6   5   1      303.24      327.08     18.39 o 
   7   5   1     2068.51     2118.00     43.29 o 
   8   5   1     1396.25     1568.32     38.78 o 
   9   5   1      910.70      974.52     33.71 o 
  10   5   1       29.68       14.39     11.34 o 
  11   5   1      541.77      491.39     26.31 o 
  12   5   1        6.58        5.37     12.27 o 
  13   5   1      476.22      429.54     27.51 o 
  14   5   1       65.07       73.05     16.43 o 
  15   5   1      202.42      236.62     21.46 o 
 -15   6   1       97.70       67.39     21.12 o 
 -14   6   1      287.36      306.28     25.41 o 
 -13   6   1       34.59       81.29     13.43 o 
 -12   6   1      423.38      490.21     28.68 o 
 -11   6   1      868.84      679.73     15.01 o 
 -10   6   1      333.15      357.06     22.03 o 
  -9   6   1      232.65      256.73     20.18 o 
  -8   6   1     1104.43     1129.29     34.47 o 
  -7   6   1     1300.63     1315.53     35.58 o 
  -6   6   1       11.14       -2.98      8.31 o 
  -5   6   1       78.96       62.04      9.47 o 
  -4   6   1      323.76      382.05     18.46 o 
  -3   6   1     2074.68     1891.30     37.41 o 
  -2   6   1      447.20      509.12     19.89 o 
  -1   6   1     1437.43     1605.63     34.14 o 
   0   6   1        6.56        5.70      6.50 o 
   1   6   1     2109.46     2051.52     38.70 o 
   2   6   1      379.05      413.17     18.45 o 
   3   6   1     1164.20     1226.13     31.20 o 
   4   6   1      164.92      166.89     13.92 o 
   5   6   1      805.89      837.91     27.74 o 
   6   6   1      246.61      259.76     18.54 o 
   7   6   1      419.24      400.46     21.78 o 
   8   6   1       41.83       56.23     13.10 o 
   9   6   1      358.34      382.20     22.01 o 
  10   6   1      258.98      230.74     21.67 o 
  11   6   1       77.62       60.79     14.09 o 
  12   6   1      157.37      188.49     19.55 o 
  13   6   1       63.91       80.67     14.61 o 
  14   6   1      199.86      195.93     24.00 o 
 -14   7   1        2.56        8.12     15.99 o 
 -13   7   1      194.20      215.25     22.92 o 
 -12   7   1      100.50       85.46     17.78 o 
 -11   7   1        3.75      -10.45     14.83 o 
 -10   7   1      114.56      135.28     18.58 o 
  -9   7   1      220.44      237.14     20.25 o 
  -8   7   1      218.37      159.99     18.23 o 
  -7   7   1       33.75       62.94     11.69 o 
  -6   7   1       50.42       58.05     11.98 o 
  -5   7   1        9.55       -3.42     10.02 o 
  -4   7   1       35.15       56.80     11.23 o 
  -3   7   1        3.88       11.79      7.55 o 
  -2   7   1      350.01      371.43     19.71 o 
  -1   7   1        5.48       -0.81      8.83 o 
   0   7   1      320.63      315.51     17.93 o 
   1   7   1       23.07        6.23     10.04 o 
   2   7   1      120.74      131.98     13.53 o 
   3   7   1        0.64       -4.94      8.11 o 
   4   7   1      653.28      647.84     26.98 o 
   5   7   1        8.04       -8.15     11.06 o 
   6   7   1       94.26      115.96     14.22 o 
   7   7   1      201.28      198.72     18.83 o 
   8   7   1      714.85      674.40     31.68 o 
   9   7   1       44.53       61.67     15.09 o 
  10   7   1        2.31       20.83     10.62 o 
  11   7   1       10.08       -8.48     13.17 o 
  12   7   1       66.73       89.86     16.36 o 
  13   7   1       56.38      -10.63     15.12 o 
 -12   8   1        0.07       -1.30     14.00 o 
 -11   8   1      161.36      167.65     22.90 o 
 -10   8   1       26.04       18.45     14.89 o 
  -9   8   1      656.02      569.86     32.15 o 
  -8   8   1        8.05       23.45     15.59 o 
  -7   8   1     1110.67     1146.43     40.51 o 
  -6   8   1      247.31      236.31     21.07 o 
  -5   8   1     1455.28     1328.75     40.12 o 
  -4   8   1       17.34        0.95     12.67 o 
  -3   8   1     1056.12     1141.99     35.02 o 
  -2   8   1       19.03       26.89     13.17 o 
  -1   8   1     3170.68     3020.86     56.79 o 
   0   8   1      117.47      135.01     13.84 o 
   1   8   1      602.19      712.24     29.26 o 
   2   8   1      289.34      294.89     19.94 o 
   3   8   1     1624.18     1500.19     42.55 o 
   4   8   1     1144.41     1071.22     37.68 o 
   5   8   1      278.54      299.48     22.67 o 
   6   8   1      142.12      129.48     18.02 o 
   7   8   1      917.96      930.48     37.30 o 
   8   8   1      330.42      312.71     24.33 o 
   9   8   1      208.47      236.03     22.14 o 
  10   8   1      365.05      351.04     26.23 o 
  11   8   1      126.85      137.29     21.44 o 
  12   8   1      180.49      156.54     22.44 o 
 -11   9   1        1.00        1.47     13.32 o 
 -10   9   1       10.63       16.66     14.10 o 
  -9   9   1        0.62       15.96     13.52 o 
  -8   9   1      174.95      175.94     19.32 o 
  -7   9   1       68.84      102.63     16.81 o 
  -6   9   1      275.89      251.34     22.11 o 
  -5   9   1       41.74       98.69     15.82 o 
  -4   9   1       59.02       51.09     13.80 o 
  -3   9   1        8.41        3.32     13.71 o 
  -2   9   1      141.05      112.20     17.10 o 
  -1   9   1       38.10       39.46     13.67 o 
   0   9   1        0.24       -2.25     10.91 o 
   1   9   1      236.07      224.69     20.79 o 
   2   9   1       70.65       77.51     15.62 o 
   3   9   1      498.28      525.22     29.76 o 
   4   9   1      219.11      199.60     20.15 o 
   5   9   1      287.75      241.63     21.36 o 
   6   9   1      299.66      310.21     24.49 o 
   7   9   1        7.32        5.14     15.27 o 
   8   9   1       70.75       43.86     16.09 o 
   9   9   1       74.67       34.50     17.93 o 
  10   9   1      204.25      215.33     22.75 o 
  -9  10   1       86.07      106.87     20.09 o 
  -8  10   1        8.44       -8.78     15.34 o 
  -7  10   1      113.04       98.72     19.36 o 
  -6  10   1       84.62       58.46     19.01 o 
  -5  10   1      369.81      409.26     30.00 o 
  -4  10   1       53.10       31.93     14.61 o 
  -3  10   1      495.47      429.47     28.35 o 
  -2  10   1       56.80      109.03     18.55 o 
  -1  10   1      355.58      399.62     27.49 o 
   0  10   1       72.34       59.49     16.34 o 
   1  10   1      261.89      238.29     22.70 o 
   2  10   1        2.82       22.40     14.36 o 
   3  10   1      214.46      219.09     21.25 o 
   4  10   1       29.90       38.09     15.18 o 
   5  10   1      275.75      272.95     25.40 o 
   6  10   1      205.88      208.39     24.81 o 
   7  10   1       54.87       29.24     19.82 o 
   8  10   1      138.70      155.01     19.89 o 
  -5  11   1       68.44       87.16     19.83 o 
  -4  11   1     1275.70     1301.28     51.06 o 
  -3  11   1        4.92       10.70     17.75 o 
  -2  11   1     1307.84     1325.26     51.47 o 
  -1  11   1      100.87      107.78     21.94 o 
   0  11   1      713.62      675.16     38.68 o 
   1  11   1       30.99       62.47     18.27 o 
   2  11   1      363.28      329.04     30.94 o 
   3  11   1      134.57      169.30     20.56 o 
   4  11   1      435.63      432.35     31.61 o 
   5  11   1      480.13      457.39     34.63 o 
 -18   0   2      142.97      150.58     20.55 o 
 -17   0   2       42.85        7.29     16.84 o 
 -16   0   2      171.52      217.11     19.42 o 
 -15   0   2       17.98      -15.33     15.33 o 
 -14   0   2      644.82      604.92     28.40 o 
 -13   0   2      621.35      793.12     30.20 o 
 -12   0   2     1209.79     1321.60     37.08 o 
 -11   0   2        2.47      -10.93     10.93 o 
 -10   0   2     4995.00     4836.88     61.26 o 
  -9   0   2      379.53      300.43     17.18 o 
  -8   0   2     3998.20     4671.70     52.60 o 
  -7   0   2     2717.74     2848.85     37.89 o 
  -6   0   2     8312.48     7257.34     56.48 o 
  -5   0   2     4934.05     4895.75     41.78 o 
  -4   0   2       26.46       29.52      3.85 o 
  -3   0   2    37101.15    47581.98    297.38 o 
  -2   0   2     8331.32     6620.32     36.65 o 
  -1   0   2     1787.63     1846.67     17.72 o 
   0   0   2     1896.28     1959.51     19.19 o 
   1   0   2    18175.55    20794.17    215.52 o 
   2   0   2     1659.94     1777.18     22.50 o 
   3   0   2    43419.70    53125.62    417.59 o 
   4   0   2       32.82       36.64      8.75 o 
   5   0   2    11036.79    10084.42     69.93 o 
   6   0   2      944.83      936.20     24.03 o 
   7   0   2     4023.45     3796.68     49.04 o 
   8   0   2      101.30       38.96     10.11 o 
   9   0   2      488.49      481.75     20.85 o 
  10   0   2      111.76      114.03     13.95 o 
  11   0   2     1727.77     1619.15     40.36 o 
  12   0   2        3.66      -12.73     12.73 o 
  13   0   2      641.58      639.93     28.68 o 
  14   0   2      342.14      272.03     21.60 o 
  15   0   2      191.64      215.18     18.91 o 
  16   0   2        1.01      -10.89     10.89 o 
 -17   1   2      145.28      149.76     21.36 o 
 -16   1   2      781.83      803.72     34.92 o 
 -15   1   2      590.57      553.29     28.37 o 
 -14   1   2       49.80       30.61     13.79 o 
 -13   1   2      794.86      854.35     32.47 o 
 -12   1   2      171.33      166.68     16.70 o 
 -11   1   2     4113.39     4038.86     56.81 o 
 -10   1   2     2700.88     2719.56     44.98 o 
  -9   1   2     5464.66     6352.98     63.78 o 
  -8   1   2      556.25      796.48     23.08 o 
  -7   1   2    14474.13    13659.07     84.09 o 
  -6   1   2        0.02        0.37      5.78 o 
  -5   1   2     5231.72     5920.71     46.54 o 
  -4   1   2     4684.84     4257.81     35.93 o 
  -3   1   2    28656.35    33496.93    322.03 o 
  -2   1   2      470.21      619.40     11.28 o 
  -1   1   2    11360.19     7933.30    172.97 o 
   0   1   2     1362.49     1402.17     17.05 o 
   1   1   2    32306.32    39604.22    287.69 o 
   2   1   2    13338.09     9992.15     57.97 o 
   3   1   2     2290.69     1818.52      4.53 o 
   4   1   2     7993.75     7285.60     56.88 o 
   5   1   2     4069.32     4228.22     46.00 o 
   6   1   2     3412.67     3638.84     45.75 o 
   7   1   2     2206.42     2497.40     40.72 o 
   8   1   2      408.47      304.24      6.32 o 
   9   1   2      799.04      869.52     27.10 o 
  10   1   2      791.58      870.08     28.23 o 
  11   1   2      519.89      502.62     23.68 o 
  12   1   2     1058.80     1134.68     36.28 o 
  13   1   2        9.05        3.90     10.74 o 
  14   1   2      146.91      127.74     17.41 o 
  15   1   2        2.59       -7.71     11.61 o 
  16   1   2       75.22      -11.48     13.94 o 
 -17   2   2      156.71      163.50     20.63 o 
 -16   2   2      146.74      184.66     18.49 o 
 -15   2   2      156.71      115.58     12.64 o 
 -14   2   2       76.99       10.07      9.45 o 
 -13   2   2        0.51      -10.73     10.73 o 
 -12   2   2      213.27      161.21      9.31 o 
 -11   2   2       38.58       -5.49      9.92 o 
 -10   2   2      292.53      299.25     17.77 o 
  -9   2   2      878.47      965.91     27.44 o 
  -8   2   2     1570.77     1644.23     32.37 o 
  -7   2   2      859.17      979.67     23.33 o 
  -6   2   2        7.77       11.28      4.99 o 
  -5   2   2      171.43      198.06      9.65 o 
  -4   2   2     1689.38     1622.08     23.67 o 
  -3   2   2     3436.69     3637.87     32.97 o 
  -2   2   2     1089.04     1048.47     16.75 o 
  -1   2   2    17238.55    12568.10    252.52 o 
   0   2   2     2662.88     2852.70     27.95 o 
   1   2   2       19.55       21.75      4.09 o 
   2   2   2     1467.87     1337.64     21.61 o 
   3   2   2       48.96       60.75      5.46 o 
   4   2   2        4.43       -4.09      4.54 o 
   5   2   2      882.70      891.72     22.37 o 
   6   2   2      111.84      101.67      9.97 o 
   7   2   2      190.64      176.55     12.21 o 
   8   2   2      378.88      417.31     18.40 o 
   9   2   2      350.02      384.28     19.03 o 
  10   2   2       44.18       47.81     10.52 o 
  11   2   2     1131.38     1055.16     33.17 o 
  12   2   2       53.09       40.07     12.09 o 
  13   2   2      597.52      592.36     28.45 o 
  14   2   2       56.35       65.46     14.26 o 
  15   2   2       33.13       40.12     13.14 o 
  16   2   2        0.75       -8.27     10.73 o 
 -17   3   2        7.76       15.27     13.60 o 
 -16   3   2       43.20       57.50     14.95 o 
 -15   3   2       42.62       38.08     14.71 o 
 -14   3   2       52.92       85.60     13.69 o 
 -13   3   2        5.64       12.58      9.53 o 
 -12   3   2       28.13       25.06     12.08 o 
 -11   3   2        3.83        3.24     10.49 o 
 -10   3   2      268.76      264.08     17.33 o 
  -9   3   2      216.50      248.26     15.42 o 
  -8   3   2        0.72       -4.31      6.27 o 
  -7   3   2      318.07      359.34     15.76 o 
  -6   3   2      564.45      559.70     17.39 o 
  -5   3   2       21.78       56.29      7.07 o 
  -4   3   2     1365.56     1554.05     25.39 o 
  -3   3   2     3445.39     3752.36     37.79 o 
  -2   3   2      418.96      476.67     13.15 o 
  -1   3   2      214.82      257.51     10.11 o 
   0   3   2     1100.52     1018.31     19.17 o 
   1   3   2     2642.42     2742.71     32.49 o 
   2   3   2      869.20      897.40     19.84 o 
   3   3   2      255.77      314.11     12.80 o 
   4   3   2      194.09      308.77     13.75 o 
   5   3   2       75.74      129.95      9.77 o 
   6   3   2      125.73      113.07     10.67 o 
   7   3   2       20.23       29.10      8.23 o 
   8   3   2        7.40       24.22      9.33 o 
   9   3   2       59.37       74.65     11.44 o 
  10   3   2      215.27      204.18     16.89 o 
  11   3   2       11.90        8.15     10.36 o 
  12   3   2      474.63      378.20      9.97 o 
  13   3   2       75.22       33.08     16.66 o 
  14   3   2        9.94       27.37     11.78 o 
  15   3   2       32.32       49.53     13.28 o 
  16   3   2        2.78        7.28     11.86 o 
 -16   4   2        0.28        2.56     12.78 o 
 -15   4   2        5.83        7.05     12.86 o 
 -14   4   2        4.96       -8.78     11.28 o 
 -13   4   2       33.21       17.38     12.44 o 
 -12   4   2        0.31       14.22     10.25 o 
 -11   4   2       11.34        9.68     10.33 o 
 -10   4   2       99.21       92.67     12.83 o 
  -9   4   2      149.59      174.43     14.67 o 
  -8   4   2      914.85      931.59     27.22 o 
  -7   4   2        2.14        4.92      6.60 o 
  -6   4   2      274.53      311.19     14.71 o 
  -5   4   2      144.51      139.76     10.41 o 
  -4   4   2     1053.58     1040.28     23.18 o 
  -3   4   2      229.56      227.40     11.29 o 
  -2   4   2     1009.38     1038.38     22.07 o 
  -1   4   2        1.14        2.09      4.84 o 
   0   4   2      464.58      607.05     17.11 o 
   1   4   2     3405.48     3347.73     40.18 o 
   2   4   2     1019.65     1095.54     24.18 o 
   3   4   2     1385.82     1755.12     31.82 o 
   4   4   2      155.09      195.45     12.67 o 
   5   4   2     1097.54     1197.65     28.61 o 
   6   4   2       14.55       10.19      8.49 o 
   7   4   2      118.78       85.28      8.26 o 
   8   4   2      135.72      171.10     14.62 o 
   9   4   2       93.38       60.60     12.99 o 
  10   4   2        8.54       30.96     10.45 o 
  11   4   2       31.56       63.95     12.79 o 
  12   4   2       98.00      101.74     17.13 o 
  13   4   2       48.47       46.67     14.09 o 
  14   4   2        0.59       17.14     12.97 o 
  15   4   2       11.75       46.91     12.36 o 
 -16   5   2       52.18       89.98     14.19 o 
 -15   5   2        2.08      -12.41     12.41 o 
 -14   5   2        0.09        0.00     11.45 o 
 -13   5   2        8.34       -2.16     12.46 o 
 -12   5   2       24.47       27.58     11.93 o 
 -11   5   2       12.09        6.71     11.88 o 
 -10   5   2       97.83      120.21     15.04 o 
  -9   5   2        0.56        3.25      9.62 o 
  -8   5   2      192.98      192.05     15.21 o 
  -7   5   2        0.62        6.36      7.40 o 
  -6   5   2      393.51      483.86     19.33 o 
  -5   5   2      268.84      309.08     15.66 o 
  -4   5   2     1120.91     1180.30     27.54 o 
  -3   5   2      293.66      287.70     13.61 o 
  -2   5   2     1915.14     2221.10     36.05 o 
  -1   5   2       41.63       43.83      7.76 o 
   0   5   2       50.00       54.82      8.80 o 
   1   5   2        0.65        1.62      6.10 o 
   2   5   2      400.47      439.28     18.29 o 
   3   5   2      730.83      955.89     26.31 o 
   4   5   2       48.26       80.76      8.66 o 
   5   5   2      493.18      555.30     21.88 o 
   6   5   2     1642.81     1737.37     40.00 o 
   7   5   2      358.07      327.29     19.94 o 
   8   5   2      207.51      212.69     16.12 o 
   9   5   2       58.97       86.21     12.36 o 
  10   5   2       66.23       76.64     12.90 o 
  11   5   2       53.30       27.04     14.04 o 
  12   5   2       17.52       18.60     12.31 o 
  13   5   2       34.68       51.89     14.19 o 
  14   5   2       44.86       45.95     15.24 o 
  15   5   2        1.75       12.72     11.45 o 
 -15   6   2      119.81      121.76     21.75 o 
 -14   6   2       47.08       74.55     16.07 o 
 -13   6   2        6.68        7.16     14.33 o 
 -12   6   2      141.36      105.05     18.32 o 
 -11   6   2      246.43      258.97     21.31 o 
 -10   6   2      335.52      366.39     22.46 o 
  -9   6   2       20.77       46.83     11.76 o 
  -8   6   2      727.78      682.29     27.83 o 
  -7   6   2      237.35      218.65     17.17 o 
  -6   6   2     1025.60     1009.82     30.11 o 
  -5   6   2      146.38      146.34     13.24 o 
  -4   6   2     3018.54     2846.76     47.77 o 
  -3   6   2      670.72      688.60     23.86 o 
  -2   6   2     1655.30     1671.24     35.66 o 
  -1   6   2      340.40      351.20     17.72 o 
   0   6   2     2197.59     2071.44     39.46 o 
   1   6   2      901.14      887.26     27.24 o 
   2   6   2      618.48      686.35     24.16 o 
   3   6   2      316.72      351.59     18.65 o 
   4   6   2       36.29       24.68      9.29 o 
   5   6   2     1120.83     1147.50     33.29 o 
   6   6   2       23.36       31.93      9.26 o 
   7   6   2     1138.58     1219.24     37.59 o 
   8   6   2       58.59       83.81     12.61 o 
   9   6   2       50.51       47.83     12.82 o 
  10   6   2       10.15        5.38     13.38 o 
  11   6   2       94.36      109.06     16.57 o 
  12   6   2        6.85       25.98     11.80 o 
  13   6   2       89.75       -4.90     13.95 o 
  14   6   2        0.39       18.10     11.55 o 
 -14   7   2      116.92      114.25     20.47 o 
 -13   7   2     1215.53     1132.55     45.38 o 
 -12   7   2       23.87       34.55     15.26 o 
 -11   7   2     1310.81     1329.75     45.20 o 
 -10   7   2      441.09      465.16     28.00 o 
  -9   7   2     3594.68     3320.28     64.13 o 
  -8   7   2       53.84       29.59     14.73 o 
  -7   7   2     2644.74     2850.25     56.32 o 
  -6   7   2      214.19      254.30     19.30 o 
  -5   7   2     4836.77     4468.89     64.36 o 
  -4   7   2      606.72      705.71     27.42 o 
  -3   7   2     3484.96     3837.67     59.93 o 
  -2   7   2      396.73      298.90     18.71 o 
  -1   7   2     4291.17     3679.67     58.37 o 
   0   7   2      800.76      897.86     29.05 o 
   1   7   2     3611.39     3878.09     59.78 o 
   2   7   2     1436.58     1264.86     35.43 o 
   3   7   2     2741.00     2539.08     50.69 o 
   4   7   2     1206.08     1328.59     37.97 o 
   5   7   2      946.97     1092.16     34.85 o 
   6   7   2     1861.02     1872.16     47.28 o 
   7   7   2     1242.17     1261.51     40.36 o 
   8   7   2      403.48      404.80     25.45 o 
   9   7   2      459.32      418.26     27.49 o 
  10   7   2      127.11      119.75     17.68 o 
  11   7   2       46.53       62.52     15.15 o 
  12   7   2      233.76      239.35     23.48 o 
  13   7   2        1.35       -7.96     15.68 o 
 -13   8   2       79.17       44.74     21.26 o 
 -12   8   2      661.95      730.12     37.13 o 
 -11   8   2       15.47       11.73     16.14 o 
 -10   8   2      375.43      367.18     29.27 o 
  -9   8   2       13.75       26.13     14.68 o 
  -8   8   2     1186.36     1182.59     40.41 o 
  -7   8   2      185.51      253.48     21.27 o 
  -6   8   2      248.15      252.14     21.46 o 
  -5   8   2      228.58      209.46     18.51 o 
  -4   8   2      525.88      492.07     26.21 o 
  -3   8   2     1379.63     1442.00     40.91 o 
  -2   8   2      117.65      140.17     16.18 o 
  -1   8   2      260.70      296.56     19.84 o 
   0   8   2      484.23      510.85     24.77 o 
   1   8   2      980.40      878.43     33.40 o 
   2   8   2      537.96      555.30     26.49 o 
   3   8   2      890.98      920.11     35.36 o 
   4   8   2      204.78      232.26     19.52 o 
   5   8   2     1403.92     1336.48     41.17 o 
   6   8   2      184.73      189.13     19.35 o 
   7   8   2      775.08      804.79     35.15 o 
   8   8   2      281.91      307.67     26.16 o 
   9   8   2      331.87      327.34     26.32 o 
  10   8   2       17.45       11.68     14.70 o 
  11   8   2      374.89      418.96     28.19 o 
 -11   9   2      156.11      220.93     23.96 o 
 -10   9   2      349.31      336.24     28.51 o 
  -9   9   2      346.13      346.94     28.25 o 
  -8   9   2      116.65      113.23     18.80 o 
  -7   9   2     1340.35     1423.36     46.35 o 
  -6   9   2        2.20       30.31     14.32 o 
  -5   9   2      831.35      804.54     35.07 o 
  -4   9   2        0.90      -12.86     12.86 o 
  -3   9   2     1906.16     1823.27     51.68 o 
  -2   9   2      220.46      205.43     20.08 o 
  -1   9   2     1185.75     1128.24     39.67 o 
   0   9   2       29.34       42.57     12.97 o 
   1   9   2     2058.21     2029.72     53.00 o 
   2   9   2      549.54      498.76     28.16 o 
   3   9   2      853.18      839.92     35.67 o 
   4   9   2      354.27      351.54     24.54 o 
   5   9   2      340.25      317.91     26.80 o 
   6   9   2      701.36      713.93     34.47 o 
   7   9   2      350.65      378.25     26.65 o 
   8   9   2      243.75      271.42     25.76 o 
   9   9   2      274.24      271.98     26.87 o 
  10   9   2      391.74      397.51     31.03 o 
  -9  10   2      262.08      304.38     26.30 o 
  -8  10   2      712.29      730.54     39.39 o 
  -7  10   2        3.22       -5.84     14.82 o 
  -6  10   2     1021.34      924.85     43.71 o 
  -5  10   2       13.37       -6.88     16.90 o 
  -4  10   2     1213.07     1082.91     43.22 o 
  -3  10   2       65.83       61.44     18.42 o 
  -2  10   2     1389.25     1215.43     45.70 o 
  -1  10   2        9.67       27.69     12.26 o 
   0  10   2     1064.72     1010.84     41.55 o 
   1  10   2       44.32       58.30     17.02 o 
   2  10   2     1072.23     1027.99     43.07 o 
   3  10   2      471.64      428.87     30.08 o 
   4  10   2      103.97       79.01     18.04 o 
   5  10   2      242.30      295.69     25.46 o 
   6  10   2       25.75       12.97     15.23 o 
   7  10   2      239.87      172.08     26.09 o 
  -5  11   2      221.26      232.43     24.71 o 
  -4  11   2       45.30       61.93     18.07 o 
  -3  11   2      325.42      313.26     31.32 o 
  -2  11   2        5.56       35.63     16.92 o 
  -1  11   2      211.90      210.15     26.74 o 
   0  11   2       73.96       80.25     21.96 o 
   1  11   2      602.41      549.19     34.24 o 
   2  11   2       10.07       -9.30     17.57 o 
   3  11   2      495.60      568.44     34.13 o 
   4  11   2       14.95        8.03     17.38 o 
 -18   1   3       11.53        6.57     14.69 o 
 -17   1   3      216.12      240.69     22.33 o 
 -16   1   3        5.41       19.63     14.41 o 
 -15   1   3       19.70       17.20     12.77 o 
 -14   1   3       22.13       10.01     11.43 o 
 -13   1   3      157.14      145.39     16.92 o 
 -12   1   3      213.51      197.51     16.46 o 
 -11   1   3      510.60      495.08     23.28 o 
 -10   1   3      194.75      148.86     18.60 o 
  -9   1   3      487.84      585.17     21.39 o 
  -8   1   3     1458.88     1341.04     28.87 o 
  -7   1   3      118.61       89.25      8.21 o 
  -6   1   3      313.01      232.49      4.04 o 
  -5   1   3     1958.99     2119.40     28.57 o 
  -4   1   3     1884.67     1785.44     24.44 o 
  -3   1   3     1510.51     1514.12     21.25 o 
  -2   1   3      267.78      219.15      8.28 o 
  -1   1   3     3528.93     3330.13     30.53 o 
   0   1   3      494.47      527.01     12.75 o 
   1   1   3     7041.08     6640.57     48.18 o 
   2   1   3     5240.72     5556.48     46.77 o 
   3   1   3      231.74      244.59     11.27 o 
   4   1   3      252.71      345.52     13.52 o 
   5   1   3     3484.71     3101.05      5.24 o 
   6   1   3       45.63       71.99      8.96 o 
   7   1   3       49.12       47.55      8.85 o 
   8   1   3       36.82       35.77      8.33 o 
   9   1   3      398.38      366.01     18.74 o 
  10   1   3       76.29       65.33     12.41 o 
  11   1   3        5.29       18.38     10.64 o 
  12   1   3       42.72       51.26     10.82 o 
  13   1   3       32.98       16.81     11.32 o 
  14   1   3        2.95        4.16     12.25 o 
  15   1   3       24.36       38.82     10.41 o 
  16   1   3        0.01        8.13      9.11 o 
 -17   2   3       31.94       42.67     16.21 o 
 -16   2   3       40.69       54.12     15.40 o 
 -15   2   3       74.16       80.09     15.52 o 
 -14   2   3       59.55       76.36     13.94 o 
 -13   2   3      222.96      218.37     19.30 o 
 -12   2   3      189.22      185.82     16.21 o 
 -11   2   3     1121.53     1312.14     35.69 o 
 -10   2   3      307.14      298.95     17.48 o 
  -9   2   3     1480.11     1456.73     33.37 o 
  -8   2   3        0.56        0.53      5.70 o 
  -7   2   3     1376.85     1472.48     28.92 o 
  -6   2   3      133.57      147.22     10.02 o 
  -5   2   3     3340.83     3275.40     37.47 o 
  -4   2   3        0.97        7.23      3.28 o 
  -3   2   3     3131.65     3200.64     33.13 o 
  -2   2   3       12.59       11.76      3.79 o 
  -1   2   3     7988.59     7386.10     49.97 o 
   0   2   3      717.08      740.30     16.10 o 
   1   2   3     2633.31     2512.22     30.87 o 
   2   2   3     7872.17     7154.88     56.03 o 
   3   2   3       24.81       21.47      5.37 o 
   4   2   3      671.08      745.91     20.58 o 
   5   2   3     2621.41     3053.99     42.86 o 
   6   2   3     4506.78     4499.84     55.25 o 
   7   2   3      301.24      293.20     16.55 o 
   8   2   3      265.63      251.77     16.53 o 
   9   2   3      518.96      587.32     23.92 o 
  10   2   3     1457.00     1405.35     38.32 o 
  11   2   3       13.60       18.95     11.82 o 
  12   2   3       88.71       96.96     13.70 o 
  13   2   3       15.04        4.07     10.52 o 
  14   2   3      276.29      293.52     21.91 o 
  15   2   3        3.74        0.00     13.01 o 
  16   2   3       53.54       76.04     13.90 o 
 -17   3   3      123.09      116.52     20.03 o 
 -16   3   3      269.69      277.20     23.85 o 
 -15   3   3        1.24       -6.81     11.46 o 
 -14   3   3      407.37      467.43     26.84 o 
 -13   3   3        0.96        5.93      9.93 o 
 -12   3   3      912.02      880.76     32.10 o 
 -11   3   3     1025.97      878.79     30.07 o 
 -10   3   3     1957.95     2298.99     45.38 o 
  -9   3   3        1.02        6.18      7.50 o 
  -8   3   3      955.53      759.80     24.26 o 
  -7   3   3      329.93      262.08     14.03 o 
  -6   3   3     1489.23     1612.58     29.58 o 
  -5   3   3      743.50      690.63     18.81 o 
  -4   3   3     4813.84     4540.63     45.54 o 
  -3   3   3      208.58      319.76     12.32 o 
  -2   3   3    11721.98    10806.54     66.93 o 
  -1   3   3     2978.02     3183.55     35.92 o 
   0   3   3    17550.13    14856.49     81.50 o 
   1   3   3      784.88      693.59     18.00 o 
   2   3   3     6956.93     6832.90     58.84 o 
   3   3   3      123.65      101.91     12.97 o 
   4   3   3     4873.49     5085.31     55.47 o 
   5   3   3     1228.86     1394.30     31.29 o 
   6   3   3     4968.26     4456.66      7.06 o 
   7   3   3      341.44      359.10     18.08 o 
   8   3   3      925.83      935.94     29.74 o 
   9   3   3      606.75      673.56     26.94 o 
  10   3   3      685.28      706.49     28.19 o 
  11   3   3      787.37      785.26     31.35 o 
  12   3   3       14.80       -1.97     13.83 o 
  13   3   3      201.68      215.34     20.48 o 
  14   3   3       16.74       15.55     13.11 o 
  15   3   3      193.58      206.77     20.58 o 
 -17   4   3      189.02      191.85     23.29 o 
 -16   4   3      130.05      161.38     20.68 o 
 -15   4   3      739.97      717.21     33.14 o 
 -14   4   3       95.33       74.60     16.35 o 
 -13   4   3      565.22      599.30     29.57 o 
 -12   4   3      490.43      473.01     25.11 o 
 -11   4   3     2782.10     2952.39     55.74 o 
 -10   4   3        8.42       -7.32     11.25 o 
  -9   4   3     2950.92     3123.43     51.94 o 
  -8   4   3       70.84       87.56     11.65 o 
  -7   4   3     3046.32     2996.15     46.04 o 
  -6   4   3     2763.01     3065.70     44.45 o 
  -5   4   3     5149.46     5694.84     56.93 o 
  -4   4   3     7626.39     7443.97     63.19 o 
  -3   4   3    12898.16    11961.63     79.21 o 
  -2   4   3     1244.46     1660.47     29.41 o 
  -1   4   3    11222.40    11539.03     76.55 o 
   0   4   3     9289.71     8105.28     65.68 o 
   1   4   3    12396.72    11076.63     78.19 o 
   2   4   3     7698.38     7987.92     68.53 o 
   3   4   3     1259.08     1573.51     31.78 o 
   4   4   3     4347.09     4502.00     55.59 o 
   5   4   3     2045.57     2329.36     41.91 o 
   6   4   3     5597.38     5807.30     68.67 o 
   7   4   3      431.27      447.78     20.91 o 
   8   4   3     1379.30     1490.38     38.01 o 
   9   4   3      107.65      117.25     14.69 o 
  10   4   3     2703.82     2531.66     53.74 o 
  11   4   3       32.26       40.84     15.98 o 
  12   4   3     1044.96     1192.94     39.44 o 
  13   4   3       60.24       55.31     14.12 o 
  14   4   3      511.50      454.72     28.24 o 
  15   4   3        5.10        2.47     13.72 o 
 -16   5   3       76.36       79.37     19.78 o 
 -15   5   3       68.53       78.51     18.39 o 
 -14   5   3       81.54       74.89     17.83 o 
 -13   5   3      108.41      101.21     16.17 o 
 -12   5   3      323.31      427.69     26.21 o 
 -11   5   3     1135.44     1239.44     39.15 o 
 -10   5   3     1513.01     1498.36     40.49 o 
  -9   5   3      149.80      123.42     14.85 o 
  -8   5   3     1863.63     2198.81     44.04 o 
  -7   5   3      293.23      366.67     18.77 o 
  -6   5   3     1488.63     1298.87     32.41 o 
  -5   5   3     1270.29     1361.19     31.32 o 
  -4   5   3     3953.65     4256.00     53.65 o 
  -3   5   3       59.81      115.61     10.93 o 
  -2   5   3     2234.04     2089.49     36.21 o 
  -1   5   3      122.40       66.03      9.12 o 
   0   5   3     3962.95     3952.39     50.56 o 
   1   5   3     3213.90     2940.69     44.31 o 
   2   5   3      192.53      185.56     13.65 o 
   3   5   3      868.33      752.84     23.78 o 
   4   5   3      285.23      285.88     16.61 o 
   5   5   3     1912.52     1934.42     41.26 o 
   6   5   3       70.62      122.49     13.36 o 
   7   5   3      406.00      389.84     20.92 o 
   8   5   3      322.52      264.16      9.61 o 
   9   5   3      347.95      331.27     20.83 o 
  10   5   3        0.66        0.00     11.15 o 
  11   5   3      634.72      619.80     29.63 o 
  12   5   3        2.56        2.22     11.45 o 
  13   5   3       51.08       43.30     15.79 o 
  14   5   3       12.70       34.25     12.66 o 
 -15   6   3      158.36      138.91     20.85 o 
 -14   6   3       93.69       75.75     19.39 o 
 -13   6   3       94.30      134.18     17.35 o 
 -12   6   3       50.42       73.78     14.97 o 
 -11   6   3      803.22      780.32     32.66 o 
 -10   6   3        0.74       18.91     10.98 o 
  -9   6   3     1068.51     1201.04     37.63 o 
  -8   6   3        9.21        9.67     11.14 o 
  -7   6   3     1735.05     1584.71     39.08 o 
  -6   6   3      103.44      150.71     12.86 o 
  -5   6   3      544.14      625.40     24.84 o 
  -4   6   3      219.04      157.89     13.56 o 
  -3   6   3     1195.26      937.15     27.99 o 
  -2   6   3      490.68      439.33     19.88 o 
  -1   6   3      359.53      468.77     20.43 o 
   0   6   3     1057.41      922.45     26.81 o 
   1   6   3      758.96      651.31     23.43 o 
   2   6   3     1011.30     1242.16     32.79 o 
   3   6   3       21.49       38.79      9.45 o 
   4   6   3     1478.28     1283.77     35.27 o 
   5   6   3      327.21      303.17     19.32 o 
   6   6   3      942.16     1055.83     33.74 o 
   7   6   3      173.18      191.46     17.45 o 
   8   6   3      273.92      239.24     19.22 o 
   9   6   3      228.59      215.62     19.79 o 
  10   6   3      881.77      881.96     35.47 o 
  11   6   3       12.48       19.54     12.48 o 
  12   6   3      107.15      128.35     15.73 o 
  13   6   3        0.00        7.53     13.99 o 
 -14   7   3      151.17      159.90     21.45 o 
 -13   7   3        0.60        5.28     15.83 o 
 -12   7   3      368.61      387.04     28.33 o 
 -11   7   3      175.39      212.47     21.38 o 
 -10   7   3      613.62      590.88     30.62 o 
  -9   7   3        0.19       16.93     11.82 o 
  -8   7   3     1338.77     1320.59     40.26 o 
  -7   7   3        9.61        4.71     12.78 o 
  -6   7   3     1075.38     1064.43     34.21 o 
  -5   7   3       32.29       60.83     12.27 o 
  -4   7   3      610.13      550.10     25.59 o 
  -3   7   3      307.66      343.70     20.21 o 
  -2   7   3     1080.37     1044.53     32.64 o 
  -1   7   3       83.04      100.64     13.12 o 
   0   7   3     1470.99     1482.68     38.29 o 
   1   7   3      209.02      237.50     18.11 o 
   2   7   3     1038.40     1085.48     33.96 o 
   3   7   3      273.66      196.10     17.94 o 
   4   7   3     1138.72     1238.96     36.80 o 
   5   7   3      279.63      323.60     21.32 o 
   6   7   3      392.40      457.26     24.88 o 
   7   7   3       62.87       64.50     15.75 o 
   8   7   3      526.50      471.64     28.02 o 
   9   7   3      439.68      454.95     28.06 o 
  10   7   3      198.26      199.04     21.67 o 
  11   7   3      271.82      231.96     13.50 o 
  12   7   3       65.73      -13.89     13.89 o 
 -13   8   3        1.92        2.95     16.64 o 
 -12   8   3       26.26       16.76     16.09 o 
 -11   8   3        4.18        1.36     13.87 o 
 -10   8   3       75.93      110.29     17.47 o 
  -9   8   3       35.79       12.05     16.42 o 
  -8   8   3      414.70      370.14     25.82 o 
  -7   8   3       57.20       70.90     14.57 o 
  -6   8   3     1046.06     1106.76     38.23 o 
  -5   8   3      231.53      250.15     20.54 o 
  -4   8   3      645.45      623.72     30.14 o 
  -3   8   3      138.29      155.30     17.01 o 
  -2   8   3      509.14      529.48     25.26 o 
  -1   8   3       95.47      108.44     13.62 o 
   0   8   3      448.78      468.33     24.43 o 
   1   8   3       35.88       41.78     12.01 o 
   2   8   3      655.07      642.80     29.71 o 
   3   8   3       77.26       65.58     14.54 o 
   4   8   3       47.80       45.03     14.63 o 
   5   8   3      277.23      257.94     21.64 o 
   6   8   3        2.82       -4.54     12.93 o 
   7   8   3      389.00      379.78     25.99 o 
   8   8   3        1.34      -15.68     15.68 o 
   9   8   3       78.77       71.26     17.13 o 
  10   8   3      144.90      120.17     15.50 o 
  11   8   3       47.34       59.98     16.54 o 
 -11   9   3       14.34       27.09     17.22 o 
 -10   9   3       11.27        2.93     15.49 o 
  -9   9   3        6.84        4.20     14.99 o 
  -8   9   3       59.80       42.57     17.00 o 
  -7   9   3      124.50      147.70     21.12 o 
  -6   9   3       48.84       65.84     17.20 o 
  -5   9   3       78.98       77.51     16.94 o 
  -4   9   3        3.51       18.94     12.86 o 
  -3   9   3       69.91       85.07     14.86 o 
  -2   9   3        2.16       15.02     13.32 o 
  -1   9   3       26.21       22.98     11.36 o 
   0   9   3       95.39       60.07     14.06 o 
   1   9   3      113.08      103.68     19.89 o 
   2   9   3      103.83      113.48     16.60 o 
   3   9   3        6.38        6.09     11.74 o 
   4   9   3        9.78       16.05     13.23 o 
   5   9   3       87.63       73.24     17.19 o 
   6   9   3       70.19       77.79     16.20 o 
   7   9   3      206.07      203.00     21.47 o 
   8   9   3       11.09      -15.09     15.09 o 
   9   9   3        0.18        5.70     10.19 o 
  -9  10   3      206.23      171.43     23.62 o 
  -8  10   3       21.92       35.25     16.32 o 
  -7  10   3      121.13      145.84     20.71 o 
  -6  10   3       59.80       42.07     20.02 o 
  -5  10   3      388.63      396.28     29.36 o 
  -4  10   3       44.27       16.57     18.03 o 
  -3  10   3      878.70      881.62     40.68 o 
  -2  10   3       54.09       71.86     19.05 o 
  -1  10   3      835.74      879.56     40.07 o 
   0  10   3      169.18      148.78     21.35 o 
   1  10   3      276.09      291.09     24.22 o 
   2  10   3       15.73       28.90     16.32 o 
   3  10   3      177.89      133.77     22.87 o 
   4  10   3      256.76      250.80     24.86 o 
   5  10   3      253.76      216.59     24.79 o 
   6  10   3      337.26      337.86     30.97 o 
   7  10   3      197.75      197.64     25.02 o 
  -5  11   3       49.81       42.89     19.04 o 
  -4  11   3      718.30      726.57     39.52 o 
  -3  11   3      274.49      246.84     27.17 o 
  -2  11   3     1334.91     1288.41     52.61 o 
  -1  11   3      373.08      357.29     31.14 o 
   0  11   3      660.03      657.64     39.29 o 
   1  11   3      216.22      231.15     26.17 o 
   2  11   3      258.11      259.87     26.47 o 
   3  11   3       96.56      144.80     19.68 o 
 -18   0   4      110.90      138.41     18.82 o 
 -17   0   4      114.62      117.56     19.30 o 
 -16   0   4       23.68       31.55     15.09 o 
 -15   0   4        0.72      -12.87     12.87 o 
 -14   0   4     1258.59     1196.36     38.81 o 
 -13   0   4        6.47       12.16     10.58 o 
 -12   0   4      991.16     1280.78     35.94 o 
 -11   0   4       17.84       -3.10      8.89 o 
 -10   0   4     2006.70     1537.50     35.43 o 
  -9   0   4      375.11      444.46     18.70 o 
  -8   0   4     2235.86     2318.42     38.17 o 
  -7   0   4     3514.18     2969.46     40.82 o 
  -6   0   4    14521.09    11251.03     75.04 o 
  -5   0   4     6744.95     6763.47     54.39 o 
  -4   0   4     3201.04     3643.25     37.39 o 
  -3   0   4     8744.34     7250.46     51.85 o 
  -2   0   4     3532.97     3407.34     34.30 o 
  -1   0   4      631.79      635.27     14.89 o 
   0   0   4     1138.54     1060.25     19.98 o 
   1   0   4     3856.32     3745.28     39.33 o 
   2   0   4       10.01       29.73      5.85 o 
   3   0   4     3008.21     3205.14     40.59 o 
   4   0   4      513.95      632.04     19.49 o 
   5   0   4     4197.28     3281.59      6.50 o 
   6   0   4      576.52      624.22     22.16 o 
   7   0   4      191.05      178.36     12.96 o 
   8   0   4      432.28      561.88     21.92 o 
   9   0   4      979.94     1044.50     31.68 o 
  10   0   4       40.81       48.75     10.42 o 
  11   0   4        3.56        5.41      8.24 o 
  12   0   4       82.79       66.54     13.71 o 
  13   0   4      442.46      312.36     12.13 o 
  14   0   4       53.72       34.00     12.86 o 
  15   0   4       16.50       11.15     11.80 o 
 -18   1   4       30.05       32.15     17.35 o 
 -17   1   4      140.19      130.87     19.55 o 
 -16   1   4        5.54       -7.09     12.53 o 
 -15   1   4      583.11      652.88     30.89 o 
 -14   1   4      199.60      138.19     17.06 o 
 -13   1   4     1602.74     1410.49     39.57 o 
 -12   1   4        2.71        3.45      8.36 o 
 -11   1   4     1174.72     1269.87     34.13 o 
 -10   1   4      240.21      184.24     13.60 o 
  -9   1   4     1235.04     1022.97     27.54 o 
  -8   1   4       51.11       57.30      8.92 o 
  -7   1   4     4080.74     4013.70     47.55 o 
  -6   1   4     3796.23     3656.63     42.95 o 
  -5   1   4     6630.31     6115.59     52.26 o 
  -4   1   4     1627.99     1661.06     25.73 o 
  -3   1   4     4793.65     4589.34     41.34 o 
  -2   1   4     1340.77     1338.16     21.94 o 
  -1   1   4      659.30      715.92     16.30 o 
   0   1   4      368.69      331.09     12.14 o 
   1   1   4     4299.29     4296.23     42.95 o 
   2   1   4     1885.69     2159.03     31.91 o 
   3   1   4     1153.66     1305.21     26.30 o 
   4   1   4     5422.99     5317.71     56.04 o 
   5   1   4     1432.06     1366.33     30.35 o 
   6   1   4     1240.98     1460.35     32.21 o 
   7   1   4        7.29       12.51      6.75 o 
   8   1   4     1404.18     1269.28     33.30 o 
   9   1   4      440.20      346.59     20.50 o 
  10   1   4      656.06      749.70     28.59 o 
  11   1   4       18.44       19.94     10.78 o 
  12   1   4      431.59      426.40     22.93 o 
  13   1   4        0.13      -10.21     11.72 o 
  14   1   4      612.50      556.52     30.37 o 
  15   1   4       33.25       24.77     11.63 o 
 -17   2   4        2.31       25.66     13.46 o 
 -16   2   4      147.11      203.93     20.25 o 
 -15   2   4       49.79       65.95     15.65 o 
 -14   2   4      743.60      789.36     32.54 o 
 -13   2   4       24.07       55.59     13.90 o 
 -12   2   4      653.66      711.79     28.87 o 
 -11   2   4       47.71       38.80     11.57 o 
 -10   2   4      162.02      180.37     13.87 o 
  -9   2   4       63.49       61.44      8.28 o 
  -8   2   4      100.78      117.71     10.56 o 
  -7   2   4      377.01      308.50     15.38 o 
  -6   2   4      107.73       60.88      6.95 o 
  -5   2   4     2069.20     2146.31     32.11 o 
  -4   2   4      363.97      310.73     11.88 o 
  -3   2   4      256.98      237.89     10.56 o 
  -2   2   4      396.90      461.01     13.78 o 
  -1   2   4     1695.68     1669.16     26.06 o 
   0   2   4      453.92      465.54     14.49 o 
   1   2   4     1672.50     1754.87     28.76 o 
   2   2   4     2875.52     2928.34     38.73 o 
   3   2   4     1955.90     2122.83     34.78 o 
   4   2   4      972.04     1061.14     26.53 o 
   5   2   4     2955.71     3102.56     46.37 o 
   6   2   4      103.87       80.13     11.12 o 
   7   2   4      288.46      312.86     17.02 o 
   8   2   4       10.85        5.46      9.68 o 
   9   2   4      806.77      879.57     30.00 o 
  10   2   4       14.55       21.17     10.53 o 
  11   2   4      152.11      131.04     15.78 o 
  12   2   4        8.74       13.83     11.43 o 
  13   2   4      411.51      476.08     25.18 o 
  14   2   4       57.71       63.65     13.29 o 
  15   2   4       76.09       74.75     14.61 o 
 -17   3   4       37.26       68.81     13.99 o 
 -16   3   4       35.16       53.35     15.20 o 
 -15   3   4       90.86       90.38     17.46 o 
 -14   3   4       24.35       29.06     13.88 o 
 -13   3   4      341.54      350.94     24.24 o 
 -12   3   4      309.13      317.61     22.15 o 
 -11   3   4      134.49      152.86     15.62 o 
 -10   3   4      111.96      136.23     12.87 o 
  -9   3   4      185.38      189.33     14.74 o 
  -8   3   4     2162.21     2530.82     44.16 o 
  -7   3   4      336.47      363.95     16.31 o 
  -6   3   4     1298.98     1305.86     28.23 o 
  -5   3   4      461.90      375.87     14.88 o 
  -4   3   4     1764.14     1820.67     30.40 o 
  -3   3   4       18.03       20.74      5.66 o 
  -2   3   4     1330.76     1099.64     22.94 o 
  -1   3   4       14.14       14.85      4.62 o 
   0   3   4        8.89       -0.86      5.87 o 
   1   3   4     1126.47     1255.96     25.87 o 
   2   3   4     1072.94     1004.60     24.35 o 
   3   3   4     2297.72     2398.29     38.49 o 
   4   3   4      120.97      132.26     11.92 o 
   5   3   4        1.28        7.98      8.42 o 
   6   3   4      328.90      343.85     18.97 o 
   7   3   4       87.63       72.27     12.25 o 
   8   3   4        4.88       -9.90      9.90 o 
   9   3   4        2.26        1.72      9.90 o 
  10   3   4      193.67      233.62     18.73 o 
  11   3   4       33.82       23.37     12.68 o 
  12   3   4       12.06       16.50     12.76 o 
  13   3   4        3.17        6.52     12.13 o 
  14   3   4      100.73      104.16     17.61 o 
  15   3   4       16.09       -4.69     14.95 o 
 -17   4   4        8.01       13.79     15.05 o 
 -16   4   4       19.85       20.74     14.76 o 
 -15   4   4        2.15       14.54     14.03 o 
 -14   4   4        0.73        5.72     14.17 o 
 -13   4   4       26.14       65.64     12.84 o 
 -12   4   4      137.31       73.68     15.56 o 
 -11   4   4        0.23       -8.20     11.51 o 
 -10   4   4        5.44       16.03     10.73 o 
  -9   4   4        9.66       10.86     10.99 o 
  -8   4   4     1545.86     1382.40     34.23 o 
  -7   4   4       68.09      139.10     12.83 o 
  -6   4   4      906.19     1011.26     26.93 o 
  -5   4   4     1287.61     1259.85     29.01 o 
  -4   4   4     1094.35     1019.52     25.36 o 
  -3   4   4      244.33      186.12     11.12 o 
  -2   4   4      108.23      180.96     11.12 o 
  -1   4   4     2495.48     2503.48     37.64 o 
   0   4   4        1.45       13.57      7.00 o 
   1   4   4       31.73       89.38      9.94 o 
   2   4   4      900.70      965.45     25.91 o 
   3   4   4      693.60      595.85     21.36 o 
   4   4   4      194.53      225.98     15.79 o 
   5   4   4       54.45       68.69     10.96 o 
   6   4   4      170.12      199.17     16.55 o 
   7   4   4       34.09       35.50     10.60 o 
   8   4   4       35.99       36.73     12.38 o 
   9   4   4       46.90       50.92     10.89 o 
  10   4   4       11.35       30.26     12.00 o 
  11   4   4       17.79       10.29     13.02 o 
  12   4   4        0.94       20.45     11.91 o 
  13   4   4        0.09        3.38     13.41 o 
  14   4   4        9.48        0.00     14.11 o 
 -16   5   4        6.71       20.62     13.32 o 
 -15   5   4        1.81       -9.07     15.54 o 
 -14   5   4       96.59      119.09     17.65 o 
 -13   5   4       23.44       40.94     13.96 o 
 -12   5   4       32.43       27.66     12.31 o 
 -11   5   4       23.98        8.90     13.41 o 
 -10   5   4      476.28      505.51     25.18 o 
  -9   5   4        1.14       11.18      8.52 o 
  -8   5   4       61.95       39.38     12.90 o 
  -7   5   4      793.68      774.25     27.33 o 
  -6   5   4      941.51      895.40     27.35 o 
  -5   5   4       18.98       11.44      8.37 o 
  -4   5   4      378.99      258.82     15.77 o 
  -3   5   4       68.33      138.38     11.01 o 
  -2   5   4       58.43       46.69      7.84 o 
  -1   5   4        0.36        5.60      6.57 o 
   0   5   4      205.88      168.46      8.17 o 
   1   5   4       86.72       31.02      8.38 o 
   2   5   4       40.40       31.08      8.86 o 
   3   5   4      101.73       92.87     12.42 o 
   4   5   4      162.17      181.35     14.51 o 
   5   5   4      265.39      261.78     17.64 o 
   6   5   4        0.41        7.74      9.68 o 
   7   5   4       23.39       31.43     10.75 o 
   8   5   4        1.12        3.74      8.93 o 
   9   5   4       23.15       40.82     13.30 o 
  10   5   4       32.61       25.05     11.96 o 
  11   5   4       75.78      102.82     17.07 o 
  12   5   4       57.38       49.15     15.14 o 
  13   5   4        9.72       10.73     13.29 o 
  14   5   4        8.42       14.91     12.20 o 
 -15   6   4       20.31       29.29     14.65 o 
 -14   6   4      293.64      321.08     25.75 o 
 -13   6   4       59.04       87.84     16.34 o 
 -12   6   4      660.63      654.99     33.05 o 
 -11   6   4       20.76       38.20     11.93 o 
 -10   6   4      924.88      912.09     35.69 o 
  -9   6   4        0.14        4.83     11.29 o 
  -8   6   4      472.65      421.92     23.16 o 
  -7   6   4      181.11      234.23     17.88 o 
  -6   6   4      376.23      422.43     21.39 o 
  -5   6   4     1126.40      996.13     30.94 o 
  -4   6   4     1651.59     1494.85     36.37 o 
  -3   6   4     1103.48     1269.49     32.77 o 
  -2   6   4      171.50      204.25     15.53 o 
  -1   6   4     1558.71     1401.94     34.63 o 
   0   6   4       82.06       52.48     10.22 o 
   1   6   4      198.43      258.43     16.27 o 
   2   6   4      175.84      184.39     15.21 o 
   3   6   4      698.50      695.60     26.60 o 
   4   6   4        5.33       25.91      9.19 o 
   5   6   4      340.99      366.56     22.03 o 
   6   6   4      122.60      129.42     15.47 o 
   7   6   4      156.44      152.27     17.28 o 
   8   6   4        9.85       -8.22     11.26 o 
   9   6   4       23.71       28.02     12.20 o 
  10   6   4        8.98       17.99     12.80 o 
  11   6   4       70.23       91.73     15.56 o 
  12   6   4        8.50       18.37     12.49 o 
  13   6   4       21.37       30.55     14.92 o 
 -14   7   4       57.72       67.54     17.93 o 
 -13   7   4      266.26      305.11     27.76 o 
 -12   7   4      116.52       95.35     17.34 o 
 -11   7   4      716.04      699.22     33.91 o 
 -10   7   4      860.29      986.92     38.38 o 
  -9   7   4      439.88      471.47     27.60 o 
  -8   7   4      104.20       96.55     15.57 o 
  -7   7   4      870.59      821.72     32.87 o 
  -6   7   4     1924.13     2023.95     47.98 o 
  -5   7   4     1263.17     1263.62     38.04 o 
  -4   7   4      392.61      457.00     23.46 o 
  -3   7   4     2759.12     2727.47     53.26 o 
  -2   7   4     1400.30     1394.21     37.80 o 
  -1   7   4      467.58      454.93     22.03 o 
   0   7   4      105.25      116.84     15.00 o 
   1   7   4      490.55      517.91     24.84 o 
   2   7   4      581.24      609.31     26.13 o 
   3   7   4       36.32       15.19     11.70 o 
   4   7   4     1102.00     1260.18     38.44 o 
   5   7   4      367.10      424.39     25.79 o 
   6   7   4     1338.39     1303.52     40.78 o 
   7   7   4      129.65      109.56     17.35 o 
   8   7   4      251.74      260.79     23.00 o 
   9   7   4        7.07       -1.16     14.11 o 
  10   7   4      346.34      346.39     26.60 o 
  11   7   4        3.66        2.58     13.33 o 
  12   7   4      168.84      169.92     16.10 o 
 -13   8   4        0.22       -7.54     16.59 o 
 -12   8   4      386.50      381.26     28.02 o 
 -11   8   4      142.37      176.50     22.16 o 
 -10   8   4      215.24      305.19     22.66 o 
  -9   8   4       91.73       78.37     16.56 o 
  -8   8   4      631.75      579.77     31.82 o 
  -7   8   4       44.11       56.05     17.29 o 
  -6   8   4      515.09      586.05     30.17 o 
  -5   8   4      595.33      546.47     28.25 o 
  -4   8   4     1535.39     1438.19     42.54 o 
  -3   8   4       71.74      123.69     18.05 o 
  -2   8   4     1015.52     1187.74     38.24 o 
  -1   8   4      648.88      517.39     26.29 o 
   0   8   4      393.94      363.95     23.64 o 
   1   8   4       18.66       32.19     12.79 o 
   2   8   4      221.10      279.83     20.65 o 
   3   8   4     1127.94     1119.59     39.18 o 
   4   8   4      164.24      173.73     18.93 o 
   5   8   4     1189.93     1198.94     41.53 o 
   6   8   4       81.08       97.01     16.37 o 
   7   8   4      653.39      631.17     33.54 o 
   8   8   4        0.94       15.07     13.48 o 
   9   8   4      342.93      402.71     26.98 o 
  10   8   4        6.97        1.40     16.22 o 
 -11   9   4      475.97      552.48     35.62 o 
 -10   9   4        0.99        4.40     16.07 o 
  -9   9   4      595.41      605.70     33.98 o 
  -8   9   4       12.85       11.00     13.99 o 
  -7   9   4      871.24      954.92     41.11 o 
  -6   9   4      114.84      110.41     19.45 o 
  -5   9   4      581.18      549.84     32.09 o 
  -4   9   4      372.71      366.61     26.78 o 
  -3   9   4      900.75      893.17     36.87 o 
  -2   9   4      803.10      772.45     34.71 o 
  -1   9   4      373.57      320.31     25.63 o 
   0   9   4      784.20      685.43     34.38 o 
   1   9   4      202.59      176.49     20.55 o 
   2   9   4      495.55      436.45     28.18 o 
   3   9   4      292.09      254.22     24.76 o 
   4   9   4     1573.38     1543.64     49.47 o 
   5   9   4       67.52      101.44     17.79 o 
   6   9   4      572.77      511.26     33.53 o 
   7   9   4        2.24      -15.00     16.09 o 
   8   9   4      441.13      461.01     31.11 o 
  -8  10   4      733.03      713.41     40.64 o 
  -7  10   4        7.97       16.91     16.77 o 
  -6  10   4      558.60      498.80     35.37 o 
  -5  10   4      246.30      247.92     26.06 o 
  -4  10   4      384.31      378.15     27.68 o 
  -3  10   4      554.46      503.18     33.84 o 
  -2  10   4      471.20      511.31     31.58 o 
  -1  10   4     1106.28     1108.34     44.94 o 
   0  10   4      174.08      136.68     23.95 o 
   1  10   4      427.32      371.84     29.39 o 
   2  10   4      366.70      366.55     28.66 o 
   3  10   4      643.15      592.20     34.08 o 
   4  10   4      233.48      234.08     25.19 o 
   5  10   4      538.06      488.59     33.51 o 
   6  10   4       18.19       40.64     14.01 o 
  -4  11   4       29.87       41.73     16.39 o 
  -3  11   4      701.61      696.33     41.87 o 
  -2  11   4      237.26      238.45     28.86 o 
  -1  11   4      371.15      360.71     32.53 o 
   0  11   4      176.86      152.52     25.02 o 
   1  11   4      641.21      603.60     37.13 o 
 -18   1   5       79.44       87.93     16.36 o 
 -17   1   5       61.40       49.01     17.14 o 
 -16   1   5      116.06      102.58     17.27 o 
 -15   1   5      173.06      154.06     20.24 o 
 -14   1   5      544.32      491.15     28.68 o 
 -13   1   5       13.14        2.00     10.93 o 
 -12   1   5      132.22      118.11     14.63 o 
 -11   1   5      607.84      580.37     24.47 o 
 -10   1   5      769.61      745.78     25.96 o 
  -9   1   5      480.48      428.76     19.20 o 
  -8   1   5      544.13      599.05     20.35 o 
  -7   1   5      158.31      229.66     13.27 o 
  -6   1   5     2355.35     2427.07     36.56 o 
  -5   1   5     4247.19     4282.29     47.11 o 
  -4   1   5      939.23      856.39     20.61 o 
  -3   1   5      698.34      766.02     18.86 o 
  -2   1   5      907.80     1044.05     21.75 o 
  -1   1   5     1002.85      955.37     27.07 o 
   0   1   5      527.71      551.20     16.86 o 
   1   1   5        7.01       27.38      5.44 o 
   2   1   5      204.32      301.07     13.66 o 
   3   1   5     2110.99     2303.36     37.95 o 
   4   1   5       48.15       54.26      9.59 o 
   5   1   5       64.34        0.58      6.43 o 
   6   1   5      205.97      200.24     13.63 o 
   7   1   5      471.57      435.28     20.40 o 
   8   1   5      130.66      130.10     13.99 o 
   9   1   5       22.66       20.37      9.54 o 
  10   1   5        4.34        6.24      7.61 o 
  11   1   5      143.32      140.10     15.68 o 
  12   1   5       62.24       44.91     14.11 o 
  13   1   5      115.06       99.56     16.57 o 
  14   1   5        2.88        7.73     10.45 o 
  15   1   5        7.24       27.59     11.57 o 
 -17   2   5        1.62       10.55     13.73 o 
 -16   2   5       40.69       52.99     17.41 o 
 -15   2   5      691.48      655.56     32.54 o 
 -14   2   5       12.59       25.56     14.10 o 
 -13   2   5       66.12      142.29     15.55 o 
 -12   2   5       24.51       54.67     11.23 o 
 -11   2   5      560.74      452.53     22.73 o 
 -10   2   5       56.49       26.94      9.55 o 
  -9   2   5      274.87      301.06     16.60 o 
  -8   2   5     1344.81     1244.12     30.28 o 
  -7   2   5     1868.59     1659.59     32.75 o 
  -6   2   5      726.15      838.29     22.19 o 
  -5   2   5     1502.46     1539.51     29.33 o 
  -4   2   5     4764.11     4729.44     49.27 o 
  -3   2   5     1123.37     1135.34     23.77 o 
  -2   2   5      353.38      290.30     12.53 o 
  -1   2   5     1268.18     1286.85     25.34 o 
   0   2   5      297.21      319.93     13.66 o 
   1   2   5      646.66      784.01     21.17 o 
   2   2   5     4291.25     4130.40     49.80 o 
   3   2   5        4.18       30.46      7.54 o 
   4   2   5     1799.21     1753.14     35.34 o 
   5   2   5       45.33       71.33     10.17 o 
   6   2   5      636.39      597.56     23.13 o 
   7   2   5      147.52      175.90     15.14 o 
   8   2   5      842.97      901.99     29.72 o 
   9   2   5        0.55       -8.79      9.43 o 
  10   2   5       91.59      117.25     13.01 o 
  11   2   5       67.91       85.57     14.04 o 
  12   2   5      555.02      630.19     30.58 o 
  13   2   5       79.12       46.03     15.16 o 
  14   2   5       34.88       15.74     12.13 o 
 -17   3   5        2.06      -16.33     16.97 o 
 -16   3   5      520.77      480.67     31.32 o 
 -15   3   5       84.44       92.78     17.77 o 
 -14   3   5     1591.34     1483.42     46.10 o 
 -13   3   5      429.24      469.96     26.86 o 
 -12   3   5      860.14      808.62     32.39 o 
 -11   3   5       16.95       -4.42     10.98 o 
 -10   3   5     3004.11     2978.74     52.77 o 
  -9   3   5      424.00      427.48     21.38 o 
  -8   3   5     3481.09     3282.88     50.14 o 
  -7   3   5     2281.27     2543.21     43.02 o 
  -6   3   5     5477.23     5653.32     59.67 o 
  -5   3   5     3409.37     3291.09     44.99 o 
  -4   3   5     5034.02     4882.86     53.34 o 
  -3   3   5     4345.71     4508.02     50.36 o 
  -2   3   5     1593.31     1726.89     30.89 o 
  -1   3   5     2843.03     2889.50     40.25 o 
   0   3   5     5157.44     5459.96     56.81 o 
   1   3   5     7634.14     7070.86     66.70 o 
   2   3   5      962.51      996.94     26.86 o 
   3   3   5    14448.55    13176.66     96.53 o 
   4   3   5      662.13      768.43     25.27 o 
   5   3   5     3564.70     3700.69     54.95 o 
   6   3   5      169.97      196.02     15.57 o 
   7   3   5     3550.74     3560.91     58.30 o 
   8   3   5        0.48       -7.84     10.36 o 
   9   3   5      457.86      557.59     26.74 o 
  10   3   5        0.16        2.87      9.25 o 
  11   3   5      873.36      852.93     34.23 o 
  12   3   5      196.36      187.51     20.63 o 
  13   3   5      315.79      254.22     12.92 o 
  14   3   5       35.88       41.60     14.45 o 
 -16   4   5        2.29       14.68     15.98 o 
 -15   4   5      947.29     1007.33     40.77 o 
 -14   4   5      167.63      194.27     19.32 o 
 -13   4   5      499.69      510.18     28.00 o 
 -12   4   5      100.85      100.57     14.98 o 
 -11   4   5     1106.08     1088.20     35.39 o 
 -10   4   5       30.00       49.94     11.81 o 
  -9   4   5     2514.13     2401.37     48.11 o 
  -8   4   5      388.13      525.40     23.26 o 
  -7   4   5     2120.85     2095.17     41.18 o 
  -6   4   5     1888.19     1698.67     36.04 o 
  -5   4   5     3292.47     3102.18     46.94 o 
  -4   4   5      794.85      990.16     26.41 o 
  -3   4   5      264.66      291.91     14.80 o 
  -2   4   5     2617.56     2389.04     39.42 o 
  -1   4   5      140.96      127.76     10.24 o 
   0   4   5      388.38      370.07     16.79 o 
   1   4   5     1910.41     2063.28     38.62 o 
   2   4   5     8833.54     8019.09     77.25 o 
   3   4   5      159.31      230.94     15.24 o 
   4   4   5     2528.79     2433.18     45.40 o 
   5   4   5      318.09      330.39     20.58 o 
   6   4   5     1818.16     1880.03     42.18 o 
   7   4   5       84.66       98.93     12.72 o 
   8   4   5      228.87      272.99     19.55 o 
   9   4   5       10.34       24.14     10.92 o 
  10   4   5      238.32      307.57     20.71 o 
  11   4   5      206.27      225.13     19.48 o 
  12   4   5      284.85      314.06     23.67 o 
  13   4   5      167.61       92.50     19.72 o 
  14   4   5       25.97       39.78     12.38 o 
 -16   5   5      436.54      435.35     31.84 o 
 -15   5   5       36.11       53.26     16.91 o 
 -14   5   5     1724.44     1771.80     53.26 o 
 -13   5   5       25.14       32.83     16.48 o 
 -12   5   5      398.18      463.65     26.66 o 
 -11   5   5        0.61       15.38      9.57 o 
 -10   5   5     3188.74     3167.01     59.62 o 
  -9   5   5        1.16       27.00     10.94 o 
  -8   5   5     2247.67     2448.47     49.53 o 
  -7   5   5     3036.76     2968.84     52.29 o 
  -6   5   5     4381.18     4079.47     59.49 o 
  -5   5   5     2213.01     2608.65     46.29 o 
  -4   5   5     1758.66     2083.15     40.52 o 
  -3   5   5     4507.66     4218.75     57.15 o 
  -2   5   5      212.21      129.79     11.87 o 
  -1   5   5     1327.95     1611.68     35.94 o 
   0   5   5     1224.21     1640.49     35.64 o 
   1   5   5     3688.88     3225.60     51.27 o 
   2   5   5      148.50      106.10     13.30 o 
   3   5   5     3547.93     3666.97     56.98 o 
   4   5   5       61.35       32.83     12.07 o 
   5   5   5     1680.18     1707.31     40.90 o 
   6   5   5        0.11        0.96      9.43 o 
   7   5   5      655.76      627.01     28.74 o 
   8   5   5        6.24       21.75      9.04 o 
   9   5   5      254.47      242.49     20.59 o 
  10   5   5        8.47       24.86     11.18 o 
  11   5   5      538.43      490.63     28.52 o 
  12   5   5       55.04       52.78     14.75 o 
  13   5   5      219.34      285.18     22.34 o 
 -15   6   5      274.24      349.28     29.43 o 
 -14   6   5        1.53       17.64     14.94 o 
 -13   6   5      210.18      226.08     24.11 o 
 -12   6   5       18.39       16.86     14.27 o 
 -11   6   5        3.35        0.00     13.90 o 
 -10   6   5        1.12        1.09     12.27 o 
  -9   6   5      982.65      951.18     35.18 o 
  -8   6   5      289.86      360.02     21.99 o 
  -7   6   5      473.31      552.78     26.65 o 
  -6   6   5     1892.93     1741.15     42.18 o 
  -5   6   5     1412.61     1308.48     35.86 o 
  -4   6   5     1143.20     1247.61     34.81 o 
  -3   6   5      193.24      205.22     16.52 o 
  -2   6   5     1446.54     1316.45     35.30 o 
  -1   6   5      604.36      612.82     24.37 o 
   0   6   5      330.86      303.65     18.03 o 
   1   6   5     1257.61     1445.06     37.00 o 
   2   6   5     1970.09     1858.89     43.46 o 
   3   6   5        2.04       -9.92      9.92 o 
   4   6   5     1181.70     1121.50     35.82 o 
   5   6   5       11.91       32.42      9.48 o 
   6   6   5      762.51      761.04     31.36 o 
   7   6   5      142.16      124.04     15.96 o 
   8   6   5      399.18      332.70     23.47 o 
   9   6   5       11.55       33.58     10.94 o 
  10   6   5      425.88      429.15     27.05 o 
  11   6   5       35.73       55.43     14.94 o 
  12   6   5      322.30      357.60     26.81 o 
 -14   7   5      198.95      222.57     24.07 o 
 -13   7   5       80.74       71.61     20.20 o 
 -12   7   5        3.67      -12.01     14.07 o 
 -11   7   5       96.45       81.92     17.44 o 
 -10   7   5       21.57       17.88     12.61 o 
  -9   7   5       10.35      -10.26     15.67 o 
  -8   7   5      457.05      501.74     28.46 o 
  -7   7   5      311.01      270.73     20.12 o 
  -6   7   5      331.50      300.48     21.51 o 
  -5   7   5      190.73      235.98     18.88 o 
  -4   7   5      165.71      212.49     18.63 o 
  -3   7   5      248.36      215.75     18.67 o 
  -2   7   5      248.29      233.83     17.03 o 
  -1   7   5       61.56       96.20     13.98 o 
   0   7   5     1108.45     1312.72     38.38 o 
   1   7   5      177.03      172.97     16.40 o 
   2   7   5      873.19      832.14     31.84 o 
   3   7   5      782.47      832.70     33.08 o 
   4   7   5       57.84       76.16     14.10 o 
   5   7   5      395.13      363.91     22.86 o 
   6   7   5        2.14       -4.45     10.92 o 
   7   7   5      356.83      430.29     26.00 o 
   8   7   5       10.10       12.98     13.51 o 
   9   7   5      273.34      241.30     23.25 o 
  10   7   5       22.02       37.76     12.38 o 
  11   7   5      196.89      200.36     24.23 o 
 -12   8   5        7.80       10.41     15.48 o 
 -11   8   5       11.09        9.88     15.52 o 
 -10   8   5        6.83       -2.68     14.27 o 
  -9   8   5      109.14      139.40     18.39 o 
  -8   8   5      201.25      189.46     20.67 o 
  -7   8   5      836.70      794.08     35.04 o 
  -6   8   5       19.48      -14.99     14.99 o 
  -5   8   5        9.97       21.36     11.74 o 
  -4   8   5      153.35      151.58     18.40 o 
  -3   8   5       34.08       15.15     13.58 o 
  -2   8   5        1.52        7.50     11.46 o 
  -1   8   5        0.45        0.00     10.47 o 
   0   8   5      142.73      139.33     17.82 o 
   1   8   5      627.02      590.24     30.12 o 
   2   8   5        2.56       11.10     12.08 o 
   3   8   5       97.60      104.38     16.35 o 
   4   8   5        2.62       20.91     11.35 o 
   5   8   5       18.00       25.06     14.51 o 
   6   8   5       21.84        6.08     13.36 o 
   7   8   5        4.37       20.15      9.15 o 
   8   8   5        7.24       -6.51     13.52 o 
   9   8   5      175.45      180.21     22.13 o 
 -10   9   5       59.08       64.34     18.40 o 
  -9   9   5       51.27       13.20     18.28 o 
  -8   9   5        1.32       15.67     14.22 o 
  -7   9   5        7.52       34.38     13.93 o 
  -6   9   5       96.28       97.45     17.40 o 
  -5   9   5       34.12       41.72     13.33 o 
  -4   9   5     1072.58     1030.76     42.53 o 
  -3   9   5        5.41       50.30     12.57 o 
  -2   9   5      841.28      798.81     35.87 o 
  -1   9   5       26.41       31.10     13.68 o 
   0   9   5      420.81      350.26     27.31 o 
   1   9   5      117.62       86.92     18.87 o 
   2   9   5       25.32       25.43     15.77 o 
   3   9   5        5.41       12.97     13.67 o 
   4   9   5      182.88      170.00     21.50 o 
   5   9   5      134.01      100.86     19.29 o 
   6   9   5       91.89       28.91     19.55 o 
   7   9   5       47.01       75.84     17.59 o 
   8   9   5        8.18       24.42     13.97 o 
  -8  10   5       17.68       22.86     15.69 o 
  -7  10   5       62.31       66.62     21.66 o 
  -6  10   5       85.97       64.90     20.00 o 
  -5  10   5      344.73      302.49     27.87 o 
  -4  10   5       43.09       75.67     17.99 o 
  -3  10   5      391.13      420.76     29.09 o 
  -2  10   5       87.58        0.00     20.98 o 
  -1  10   5      135.83      124.27     23.26 o 
   0  10   5       82.77       67.97     19.92 o 
   1  10   5        3.66       -4.37     14.41 o 
   2  10   5      262.11      292.53     25.72 o 
   3  10   5        0.18       10.30     13.57 o 
   4  10   5       57.31       41.96     19.93 o 
   5  10   5       71.81       57.68     19.50 o 
 -17   0   6        0.37       14.47     13.30 o 
 -16   0   6     1287.40     1159.82     44.28 o 
 -15   0   6        0.17       14.98     12.98 o 
 -14   0   6      999.33     1118.57     39.34 o 
 -13   0   6        7.85       25.92      8.51 o 
 -12   0   6     2174.39     2052.97     46.99 o 
 -11   0   6      113.82      118.88     13.27 o 
 -10   0   6     1225.72     1307.42     34.51 o 
  -9   0   6      941.88      975.04     28.24 o 
  -8   0   6     2524.46     2388.28     42.43 o 
  -7   0   6      192.46      154.88     12.68 o 
  -6   0   6     4112.26     4281.26     51.36 o 
  -5   0   6     2856.46     2917.09     41.25 o 
  -4   0   6     3112.19     3231.17     42.05 o 
  -3   0   6     2412.49     2432.55     36.10 o 
  -2   0   6     5102.01     5400.06     53.85 o 
  -1   0   6      398.88      327.37     14.34 o 
   0   0   6     4912.35     5292.05     54.88 o 
   1   0   6     1045.40     1018.17     25.07 o 
   2   0   6     1385.70     1549.81     31.71 o 
   3   0   6      598.24      609.08     21.70 o 
   4   0   6     4327.20     5104.96     59.56 o 
   5   0   6      297.04      231.67     14.27 o 
   6   0   6      220.90      192.55     15.23 o 
   7   0   6      676.37      729.13     27.43 o 
   8   0   6      471.14      380.83      7.09 o 
   9   0   6       12.24       23.76      8.22 o 
  10   0   6        1.43       -8.31      9.14 o 
  11   0   6      537.33      583.84     28.31 o 
  12   0   6        1.48      -11.70     11.70 o 
  13   0   6       98.55       66.20     13.70 o 
  14   0   6       19.58        8.93     10.71 o 
 -17   1   6      158.46      138.34     20.45 o 
 -16   1   6       43.02       13.63     13.89 o 
 -15   1   6      746.22      725.28     34.78 o 
 -14   1   6      253.52      193.64     21.55 o 
 -13   1   6      229.83      210.62     18.34 o 
 -12   1   6       19.00       75.10     12.06 o 
 -11   1   6      770.57      892.43     30.87 o 
 -10   1   6     1077.14     1011.17     31.02 o 
  -9   1   6       83.62       25.38      8.78 o 
  -8   1   6     1442.33     1602.23     34.48 o 
  -7   1   6     1257.53     1305.01     30.03 o 
  -6   1   6     2190.41     1989.55     35.45 o 
  -5   1   6      474.13      357.80     15.36 o 
  -4   1   6     4649.94     4621.75     50.88 o 
  -3   1   6      168.14      156.61     10.30 o 
  -2   1   6     4137.56     3907.17     46.47 o 
  -1   1   6      484.22      466.08     16.73 o 
   0   1   6     1292.80     1325.98     27.86 o 
   1   1   6       58.50       76.67      8.84 o 
   2   1   6     6251.23     6098.95     63.60 o 
   3   1   6        4.37       -4.48      7.90 o 
   4   1   6      957.41     1034.68     28.30 o 
   5   1   6        0.24        9.39      8.54 o 
   6   1   6     3180.53     3305.54     53.88 o 
   7   1   6      330.60      420.38     22.53 o 
   8   1   6      147.97      149.40     15.44 o 
   9   1   6       37.08       27.71     10.53 o 
  10   1   6      325.32      357.03     20.86 o 
  11   1   6      490.25      492.07     27.55 o 
  12   1   6      251.31      212.57     21.16 o 
  13   1   6       25.88       42.04     11.68 o 
  14   1   6      100.79      111.45     15.72 o 
 -17   2   6       11.12        4.02     14.66 o 
 -16   2   6      114.31      152.56     19.69 o 
 -15   2   6        7.09       20.15     15.12 o 
 -14   2   6      163.28      178.04     18.72 o 
 -13   2   6      134.21      131.56     15.22 o 
 -12   2   6       24.38       38.96      9.87 o 
 -11   2   6       38.86       40.46      9.51 o 
 -10   2   6      760.24      707.03     27.16 o 
  -9   2   6      526.19      517.96     22.28 o 
  -8   2   6      129.45      144.45     12.17 o 
  -7   2   6      151.21      187.35     12.49 o 
  -6   2   6     4637.94     4710.56     56.53 o 
  -5   2   6      703.86      687.72     21.21 o 
  -4   2   6      193.54      174.12     11.83 o 
  -3   2   6        4.68       -2.71      5.86 o 
  -2   2   6     1677.56     1936.04     33.75 o 
  -1   2   6     1732.11     1500.20     30.57 o 
   0   2   6      368.17      382.00     15.72 o 
   1   2   6     1098.12     1050.25     26.41 o 
   2   2   6        1.34        5.69      7.92 o 
   3   2   6     4389.01     4334.09     57.33 o 
   4   2   6       28.11       71.58     10.02 o 
   5   2   6     3213.31     2993.35     50.74 o 
   6   2   6       84.64      135.92     14.50 o 
   7   2   6     2250.57     2441.72     49.07 o 
   8   2   6       14.60       -6.11     10.26 o 
   9   2   6      255.31      177.64     17.61 o 
  10   2   6      141.99      212.29     17.76 o 
  11   2   6      575.40      586.65     28.71 o 
  12   2   6       77.40       63.31     15.09 o 
  13   2   6       99.27       68.36     13.59 o 
  14   2   6       19.54       52.76     12.47 o 
 -17   3   6       82.25      114.93     19.68 o 
 -16   3   6        2.85        9.23     14.10 o 
 -15   3   6      385.37      369.89     27.82 o 
 -14   3   6       10.65       21.84     14.20 o 
 -13   3   6       45.03       80.31     15.22 o 
 -12   3   6      222.32      160.29     18.82 o 
 -11   3   6      908.77      821.65     30.35 o 
 -10   3   6      130.89      146.56     16.18 o 
  -9   3   6      437.86      502.16     22.76 o 
  -8   3   6      407.84      389.65     19.51 o 
  -7   3   6     1811.05     1712.74     36.58 o 
  -6   3   6      229.85      298.56     15.76 o 
  -5   3   6     1160.60     1297.57     30.50 o 
  -4   3   6      750.86      725.99     22.48 o 
  -3   3   6        0.54        4.79      5.91 o 
  -2   3   6      327.42      355.59     15.44 o 
  -1   3   6      439.89      507.15     18.98 o 
   0   3   6      825.64      780.81     23.45 o 
   1   3   6        0.11        3.23      7.62 o 
   2   3   6      323.24      289.81     16.28 o 
   3   3   6        2.90        6.39      8.42 o 
   4   3   6     1336.34     1427.79     35.42 o 
   5   3   6       33.03       20.64     11.09 o 
   6   3   6     1259.93     1192.23     34.85 o 
   7   3   6       20.63       54.17     11.74 o 
   8   3   6      100.27      118.19     14.64 o 
   9   3   6        0.28        4.78      9.67 o 
  10   3   6      279.05      226.78     21.05 o 
  11   3   6        2.36        1.06     12.34 o 
  12   3   6       54.50       42.61     14.54 o 
  13   3   6        1.88      -13.83     13.83 o 
 -16   4   6       39.40       24.79     19.09 o 
 -15   4   6        6.41       19.38     14.44 o 
 -14   4   6      109.23      119.01     18.72 o 
 -13   4   6        5.18       -4.59     13.13 o 
 -12   4   6        3.65       25.38     10.32 o 
 -11   4   6       77.16       87.89     13.20 o 
 -10   4   6      211.86      203.85     18.66 o 
  -9   4   6       13.31       10.35      9.26 o 
  -8   4   6       49.24       32.31     10.09 o 
  -7   4   6      123.43      155.49     14.06 o 
  -6   4   6       63.52       81.12     11.35 o 
  -5   4   6      516.97      379.11     18.86 o 
  -4   4   6      283.45      434.06     19.38 o 
  -3   4   6      147.67      189.99     13.81 o 
  -2   4   6      312.94      239.17     15.36 o 
  -1   4   6      238.46      159.41     13.37 o 
   0   4   6       89.61       93.63     10.88 o 
   1   4   6      513.36      504.97     20.59 o 
   2   4   6       47.16       51.80     11.06 o 
   3   4   6      283.04      351.50     18.55 o 
   4   4   6        0.03       -6.48      8.73 o 
   5   4   6       29.01       27.15     11.09 o 
   6   4   6       49.32       51.43     13.29 o 
   7   4   6      253.39      218.16     19.61 o 
   8   4   6       92.76       90.11     16.50 o 
   9   4   6       62.73       74.85     12.51 o 
  10   4   6        0.76        7.40     10.67 o 
  11   4   6       51.08       34.08     16.57 o 
  12   4   6       14.56       16.02     14.09 o 
  13   4   6        2.37       -9.44     11.86 o 
 -16   5   6       31.17       30.77     16.99 o 
 -15   5   6        7.12        4.18     15.64 o 
 -14   5   6        6.03      -17.37     17.37 o 
 -13   5   6       30.36       35.31     14.59 o 
 -12   5   6       38.30       29.67     14.36 o 
 -11   5   6      189.10      214.75     20.69 o 
 -10   5   6        3.03       -3.98     12.47 o 
  -9   5   6       20.79       27.55     11.79 o 
  -8   5   6       24.13       19.74     12.20 o 
  -7   5   6       12.60       31.54     10.69 o 
  -6   5   6      139.19      171.60     16.76 o 
  -5   5   6      418.58      405.42     21.24 o 
  -4   5   6      352.43      367.39     18.69 o 
  -3   5   6      176.08      202.91     15.86 o 
  -2   5   6      665.88      654.19     25.10 o 
  -1   5   6       49.61       46.27     10.69 o 
   0   5   6       74.82      101.17     12.15 o 
   1   5   6      143.39      163.40     14.45 o 
   2   5   6       57.15       67.96     11.87 o 
   3   5   6       17.06       20.36      9.54 o 
   4   5   6        5.25        0.00     11.67 o 
   5   5   6      161.22      151.77     15.89 o 
   6   5   6        4.65        8.60     10.34 o 
   7   5   6       21.49       19.97     11.04 o 
   8   5   6       19.44       20.76     10.51 o 
   9   5   6        0.04       -2.12     11.96 o 
  10   5   6        5.29       -8.96     12.71 o 
  11   5   6       10.54        3.52     12.90 o 
  12   5   6       14.75       14.43     14.43 o 
 -15   6   6        3.30        4.51     16.10 o 
 -14   6   6      265.85      213.84     24.46 o 
 -13   6   6       28.58       42.48     16.70 o 
 -12   6   6      585.98      633.06     32.97 o 
 -11   6   6        8.08        7.06     13.57 o 
 -10   6   6      977.84      957.04     37.13 o 
  -9   6   6      285.79      328.02     23.45 o 
  -8   6   6      110.31      155.83     17.33 o 
  -7   6   6      794.25      756.84     31.40 o 
  -6   6   6     1183.79     1011.44     33.82 o 
  -5   6   6      279.48      319.69     20.42 o 
  -4   6   6      904.98      934.09     31.25 o 
  -3   6   6      479.46      473.38     23.05 o 
  -2   6   6      478.01      482.71     23.41 o 
  -1   6   6      209.17      190.95     16.01 o 
   0   6   6       10.68        9.70      9.55 o 
   1   6   6     1206.98     1195.16     35.41 o 
   2   6   6        0.48       11.90      9.81 o 
   3   6   6      309.11      274.82     19.35 o 
   4   6   6      189.55      187.17     16.67 o 
   5   6   6      344.66      353.30     22.69 o 
   6   6   6      131.47      148.24     16.94 o 
   7   6   6      144.82      182.70     17.78 o 
   8   6   6        4.67       10.08     12.76 o 
   9   6   6      157.51      196.95     20.14 o 
  10   6   6        8.34       -3.63     14.49 o 
  11   6   6      140.57      164.70     21.47 o 
 -14   7   6        4.53       24.56     14.37 o 
 -13   7   6      116.89      160.54     23.56 o 
 -12   7   6       12.40       19.40     15.32 o 
 -11   7   6      434.48      399.63     29.74 o 
 -10   7   6       14.05       48.60     15.79 o 
  -9   7   6       14.98       38.03     14.93 o 
  -8   7   6      646.07      580.12     30.19 o 
  -7   7   6        9.76        1.13     11.68 o 
  -6   7   6      472.50      593.00     28.31 o 
  -5   7   6      522.95      613.54     29.31 o 
  -4   7   6     1107.60     1015.54     34.75 o 
  -3   7   6      265.22      243.13     19.60 o 
  -2   7   6      559.52      641.22     27.66 o 
  -1   7   6      316.44      352.12     23.00 o 
   0   7   6     1581.62     1475.42     42.74 o 
   1   7   6        4.79        6.04     12.07 o 
   2   7   6      936.24      995.82     36.85 o 
   3   7   6       85.88      102.46     15.94 o 
   4   7   6      496.16      511.52     27.19 o 
   5   7   6       43.66       53.55     13.12 o 
   6   7   6      354.02      404.57     26.21 o 
   7   7   6       26.69       52.11     13.41 o 
   8   7   6      133.48      158.44     18.35 o 
   9   7   6      160.38      170.77     20.74 o 
  10   7   6      212.20      266.39     23.93 o 
 -12   8   6      235.13      250.13     26.13 o 
 -11   8   6        0.95      -17.53     17.53 o 
 -10   8   6      455.65      546.53     34.13 o 
  -9   8   6       65.95      114.50     19.85 o 
  -8   8   6       19.65       31.04     14.23 o 
  -7   8   6      141.00      142.49     18.39 o 
  -6   8   6      732.13      685.90     35.64 o 
  -5   8   6      382.35      418.53     27.25 o 
  -4   8   6      614.62      559.31     29.96 o 
  -3   8   6      330.75      368.43     23.61 o 
  -2   8   6     1387.41     1401.61     43.86 o 
  -1   8   6      674.35      693.79     32.68 o 
   0   8   6      307.55      255.71     20.60 o 
   1   8   6     1184.33     1326.56     42.95 o 
   2   8   6      234.08      260.93     21.05 o 
   3   8   6      632.31      634.33     32.44 o 
   4   8   6      432.40      414.70     26.40 o 
   5   8   6      661.16      647.03     33.49 o 
   6   8   6       23.14       33.12     14.77 o 
   7   8   6      344.41      320.87     25.19 o 
   8   8   6        4.74       10.71     15.81 o 
   9   8   6      273.83      252.21     25.51 o 
 -10   9   6      424.62      502.87     34.41 o 
  -9   9   6      280.59      310.11     29.53 o 
  -8   9   6      451.00      426.98     32.02 o 
  -7   9   6      411.17      387.59     29.02 o 
  -6   9   6      836.06      914.12     40.48 o 
  -5   9   6      293.54      304.09     24.36 o 
  -4   9   6      884.01      792.55     38.99 o 
  -3   9   6      228.93      165.14     22.17 o 
  -2   9   6      797.81      859.89     37.86 o 
  -1   9   6       60.43       77.13     18.95 o 
   0   9   6     1210.51     1085.69     42.30 o 
   1   9   6      158.95      146.23     22.73 o 
   2   9   6      938.36      952.86     40.76 o 
   3   9   6        0.16       32.36     13.59 o 
   4   9   6      654.73      609.36     33.25 o 
   5   9   6       26.00       27.77     14.58 o 
   6   9   6      529.80      480.82     33.48 o 
   7   9   6       82.15       70.76     20.05 o 
  -7  10   6      255.45      277.39     28.04 o 
  -6  10   6      557.86      565.45     34.80 o 
  -5  10   6      540.40      583.27     36.35 o 
  -4  10   6      119.23      108.37     21.61 o 
  -3  10   6      385.33      354.43     28.87 o 
  -2  10   6      209.45      160.30     25.87 o 
  -1  10   6      568.15      537.99     35.51 o 
   0  10   6       31.94       31.53     15.83 o 
   1  10   6      492.37      407.39     32.01 o 
   2  10   6       13.53        3.01     15.96 o 
   3  10   6      407.57      405.22     30.28 o 
   4  10   6        0.03        9.23     17.77 o 
 -17   1   7       58.14       81.40     17.12 o 
 -16   1   7       92.73      115.07     17.58 o 
 -15   1   7      110.32       84.70     17.88 o 
 -14   1   7      551.72      493.77     27.55 o 
 -13   1   7      296.03      341.67     22.78 o 
 -12   1   7      144.13      162.02     16.86 o 
 -11   1   7      301.97      282.16     19.96 o 
 -10   1   7       58.92       62.26     10.22 o 
  -9   1   7      916.32     1046.57     30.99 o 
  -8   1   7       15.47       10.29      8.06 o 
  -7   1   7      694.81      748.50     24.67 o 
  -6   1   7      453.35      528.42     20.44 o 
  -5   1   7     2451.93     2506.02     41.10 o 
  -4   1   7      639.92      757.27     22.77 o 
  -3   1   7     1792.59     1961.28     35.84 o 
  -2   1   7     2299.19     2457.51     39.95 o 
  -1   1   7      851.16      776.71     23.59 o 
   0   1   7     1442.68     1813.87     35.18 o 
   1   1   7      899.83     1109.15     28.99 o 
   2   1   7      206.70      214.54     15.18 o 
   3   1   7      544.93      573.58     22.80 o 
   4   1   7        8.19        8.22      9.50 o 
   5   1   7       32.18       38.51     10.22 o 
   6   1   7       93.17      120.79     12.47 o 
   7   1   7       61.70       67.93     12.34 o 
   8   1   7        4.80       13.45      7.16 o 
   9   1   7        2.01       16.03      9.47 o 
  10   1   7       54.06       76.61     12.56 o 
  11   1   7       69.16       38.97     15.18 o 
  12   1   7        2.85       10.71     10.38 o 
  13   1   7       17.93       18.88     11.82 o 
 -17   2   7      241.03      266.25     23.01 o 
 -16   2   7        3.05       -6.54     13.76 o 
 -15   2   7      460.86      383.98     28.45 o 
 -14   2   7       66.39       69.32     16.69 o 
 -13   2   7     1059.65     1009.92     38.04 o 
 -12   2   7      129.23      121.25     15.21 o 
 -11   2   7       75.39       15.80     12.50 o 
 -10   2   7      152.25      193.61     15.57 o 
  -9   2   7      650.70      703.47     26.16 o 
  -8   2   7      726.52      625.29     23.46 o 
  -7   2   7      356.76      282.21     16.70 o 
  -6   2   7      624.19      681.53     23.14 o 
  -5   2   7      195.58      269.10     15.23 o 
  -4   2   7     3617.69     3221.58     48.11 o 
  -3   2   7       17.64        9.37      7.35 o 
  -2   2   7     1090.48     1090.33     27.70 o 
  -1   2   7      922.54      977.34     26.89 o 
   0   2   7     1165.57     1244.54     30.90 o 
   1   2   7       19.17        8.26      8.26 o 
   2   2   7     2777.37     2843.07     47.40 o 
   3   2   7        2.01        6.63      8.65 o 
   4   2   7      656.64      666.76     25.79 o 
   5   2   7      126.42      138.95     14.48 o 
   6   2   7      569.61      623.09     26.07 o 
   7   2   7       94.70      121.69     13.80 o 
   8   2   7       14.29       18.52     10.71 o 
   9   2   7      201.16      230.26     18.41 o 
  10   2   7      118.42      157.19     16.72 o 
  11   2   7       39.87       30.46     14.67 o 
  12   2   7       73.31       70.98     12.73 o 
  13   2   7       33.56       31.75     11.65 o 
 -17   3   7       63.95       80.17     18.61 o 
 -16   3   7      108.38      136.92     20.80 o 
 -15   3   7       29.69       10.28     14.48 o 
 -14   3   7      491.03      416.17     27.26 o 
 -13   3   7      602.87      601.53     30.41 o 
 -12   3   7       98.84      107.98     16.46 o 
 -11   3   7      291.11      244.67     18.58 o 
 -10   3   7       18.44       41.18      9.36 o 
  -9   3   7     1073.61     1070.07     32.67 o 
  -8   3   7     1015.08      991.56     30.52 o 
  -7   3   7     1379.78     1432.05     35.24 o 
  -6   3   7     1364.38     1155.37      8.40 o 
  -5   3   7     2891.34     2781.27     46.64 o 
  -4   3   7     1968.13     1974.62     39.15 o 
  -3   3   7     3157.10     3310.75     49.84 o 
  -2   3   7       80.33      107.70     11.08 o 
  -1   3   7     1092.33     1057.58     28.96 o 
   0   3   7       10.90       43.61      8.29 o 
   1   3   7     2652.03     2722.34     46.71 o 
   2   3   7       92.31      172.16     14.14 o 
   3   3   7     3123.36     3103.32     52.52 o 
   4   3   7      131.25      188.42     15.13 o 
   5   3   7     1711.41     1846.75     42.73 o 
   6   3   7      326.01      314.50     20.45 o 
   7   3   7      576.96      471.39     11.96 o 
   8   3   7      450.75      491.31     25.83 o 
   9   3   7      156.36      198.06     19.38 o 
  10   3   7      285.79      255.14     22.75 o 
  11   3   7      307.86      272.72     23.13 o 
  12   3   7       52.49       69.91     14.19 o 
  13   3   7       80.99       14.00     10.72 o 
 -16   4   7        0.88        5.81     15.54 o 
 -15   4   7      376.64      398.65     29.03 o 
 -14   4   7      129.75      125.44     21.37 o 
 -13   4   7      700.18      750.04     35.40 o 
 -12   4   7      854.75      835.08     34.82 o 
 -11   4   7      141.80      131.60     16.17 o 
 -10   4   7      667.41      659.91     29.91 o 
  -9   4   7      267.40      259.31     18.82 o 
  -8   4   7     2010.71     1916.23     44.18 o 
  -7   4   7     1597.52     1659.18     40.29 o 
  -6   4   7     2932.88     2809.53     51.30 o 
  -5   4   7      891.58      843.38     28.14 o 
  -4   4   7     3067.24     3440.43     53.98 o 
  -3   4   7      278.84      384.15     19.50 o 
  -2   4   7     1347.59     1369.86     33.43 o 
  -1   4   7      354.79      389.74     18.59 o 
   0   4   7      202.14      306.19     17.90 o 
   1   4   7        0.82        8.72      8.43 o 
   2   4   7      855.99      862.83     29.50 o 
   3   4   7       17.78       16.02     10.12 o 
   4   4   7      765.88      858.75     30.53 o 
   5   4   7      214.27      210.98     19.27 o 
   6   4   7      161.96      166.15     15.91 o 
   7   4   7       85.79       90.24     14.84 o 
   8   4   7        4.09      -10.91     10.91 o 
   9   4   7      195.14      218.73     18.73 o 
  10   4   7       34.30       35.09     12.36 o 
  11   4   7        7.30       10.24     11.95 o 
  12   4   7       30.98       36.42     14.19 o 
 -15   5   7       62.30       67.66     20.49 o 
 -14   5   7      756.36      884.19     40.57 o 
 -13   5   7     1076.53      986.74     42.70 o 
 -12   5   7      799.55      719.91     34.54 o 
 -11   5   7     1127.23     1231.62     43.27 o 
 -10   5   7      266.10      293.78     21.59 o 
  -9   5   7     1404.34     1254.94     40.41 o 
  -8   5   7      543.54      464.23     24.96 o 
  -7   5   7     2942.28     3142.53     57.54 o 
  -6   5   7     1095.24     1183.85     35.70 o 
  -5   5   7     5187.50     4681.97     66.93 o 
  -4   5   7       18.59       44.43     10.79 o 
  -3   5   7     3865.43     3846.02     60.80 o 
  -2   5   7        1.72       26.54      8.75 o 
  -1   5   7     2958.86     2821.01     52.08 o 
   0   5   7      931.12      959.73     31.81 o 
   1   5   7     1329.41     1315.76     36.87 o 
   2   5   7      265.42      317.88     20.50 o 
   3   5   7     3043.67     2981.36     57.12 o 
   4   5   7      470.75      497.81     25.51 o 
   5   5   7     1683.10     1817.01     47.58 o 
   6   5   7        3.72       -1.06     11.05 o 
   7   5   7      409.16      405.92     24.54 o 
   8   5   7      520.40      497.19     27.89 o 
   9   5   7      281.56      269.19     22.82 o 
  10   5   7       42.04       37.03     13.99 o 
  11   5   7      345.45      343.57     26.09 o 
 -14   6   7       20.16       32.34     15.97 o 
 -13   6   7      324.24      324.79     28.40 o 
 -12   6   7      101.41      123.32     19.15 o 
 -11   6   7      283.67      340.43     23.97 o 
 -10   6   7       20.58       36.49     14.23 o 
  -9   6   7       32.69       16.76     13.52 o 
  -8   6   7       93.54       48.13     15.63 o 
  -7   6   7      660.80      783.94     31.71 o 
  -6   6   7      756.85      696.78     29.74 o 
  -5   6   7        2.35       23.22     10.55 o 
  -4   6   7      460.31      555.89     26.52 o 
  -3   6   7       22.21       31.73     11.99 o 
  -2   6   7     1430.90     1286.70     38.00 o 
  -1   6   7      188.10      242.51     19.20 o 
   0   6   7      297.47      298.53     21.57 o 
   1   6   7       28.57       63.52     12.76 o 
   2   6   7     1011.03      929.62     34.63 o 
   3   6   7       44.17       36.23     12.54 o 
   4   6   7     1312.86     1376.99     41.88 o 
   5   6   7       71.63      105.51     13.90 o 
   6   6   7      381.29      362.50     25.01 o 
   7   6   7       55.56       70.16     15.21 o 
   8   6   7       62.94      102.48     16.32 o 
   9   6   7      124.85      129.68     17.92 o 
  10   6   7      101.09       77.90     19.27 o 
 -13   7   7      181.79      156.99     25.59 o 
 -12   7   7       52.65       46.40     17.46 o 
 -11   7   7      158.57      199.76     23.65 o 
 -10   7   7       59.14       74.76     18.34 o 
  -9   7   7        1.19        2.43     13.88 o 
  -8   7   7      203.99      217.94     20.74 o 
  -7   7   7       43.88       66.10     14.27 o 
  -6   7   7      332.15      431.85     24.97 o 
  -5   7   7      975.02      986.56     37.00 o 
  -4   7   7        4.48       -4.27     10.95 o 
  -3   7   7      889.16      907.51     35.06 o 
  -2   7   7      240.05      260.17     21.01 o 
  -1   7   7      962.18      865.25     33.65 o 
   0   7   7       65.60       50.06     14.67 o 
   1   7   7      383.31      366.33     23.29 o 
   2   7   7      266.83      260.19     21.97 o 
   3   7   7     1200.01     1133.77     41.51 o 
   4   7   7       93.06       52.57     17.48 o 
   5   7   7      749.82      697.97     33.75 o 
   6   7   7       92.57       76.74     17.62 o 
   7   7   7      123.66      116.88     19.01 o 
   8   7   7      104.04       74.52     17.42 o 
   9   7   7       38.83       34.98     14.40 o 
 -12   8   7      161.86      156.42     22.68 o 
 -11   8   7        2.70        7.75     16.39 o 
 -10   8   7        5.12       23.55     14.33 o 
  -9   8   7      197.46      263.40     25.43 o 
  -8   8   7        6.94       -2.77     16.92 o 
  -7   8   7      266.11      229.55     23.02 o 
  -6   8   7       51.31       53.74     16.27 o 
  -5   8   7      206.13      230.20     21.46 o 
  -4   8   7      208.82      197.78     21.25 o 
  -3   8   7      312.46      274.25     24.08 o 
  -2   8   7       26.20       62.73     13.06 o 
  -1   8   7      302.20      327.57     24.30 o 
   0   8   7       32.47       54.39     14.62 o 
   1   8   7      178.64      185.06     20.15 o 
   2   8   7        2.11      -12.27     14.23 o 
   3   8   7      353.38      350.23     25.24 o 
   4   8   7      124.43       89.05     17.51 o 
   5   8   7        0.39       -2.53     14.40 o 
   6   8   7       57.02       68.75     16.99 o 
   7   8   7       53.66       64.77     16.22 o 
  -9   9   7       55.70       56.21     19.18 o 
  -8   9   7       26.43       37.23     18.69 o 
  -7   9   7       29.49        7.61     17.30 o 
  -6   9   7        0.04       -7.28     16.05 o 
  -5   9   7        0.30        1.48     14.51 o 
  -4   9   7        0.45        4.28     14.89 o 
  -3   9   7        1.13       16.73     15.27 o 
  -2   9   7       21.02       15.18     16.20 o 
  -1   9   7      179.69      199.12     23.64 o 
   0   9   7        9.78       19.27     15.53 o 
   1   9   7      386.22      361.78     27.65 o 
   2   9   7       26.89       13.94     15.90 o 
   3   9   7       45.55       71.65     17.62 o 
   4   9   7        4.18        0.00     13.94 o 
   5   9   7        0.21      -11.54     15.69 o 
  -6  10   7      345.95      412.31     32.88 o 
  -5  10   7      279.11      245.42     27.39 o 
  -4  10   7      277.71      250.86     27.99 o 
  -3  10   7       88.82       97.36     18.78 o 
  -2  10   7      170.00      150.21     22.53 o 
  -1  10   7       18.31       20.40     13.89 o 
   0  10   7      566.02      528.69     34.88 o 
   1  10   7        0.01        4.78     17.36 o 
   2  10   7      240.43      171.57     26.43 o 
 -17   0   8      171.16      155.35     22.45 o 
 -16   0   8      217.26      223.73     23.20 o 
 -15   0   8      239.31      299.03     24.77 o 
 -14   0   8     1914.30     1925.56     55.11 o 
 -13   0   8     2204.78     1954.94     52.44 o 
 -12   0   8       26.68       18.55     12.05 o 
 -11   0   8      493.27      552.64     26.73 o 
 -10   0   8     3023.86     3055.73     56.80 o 
  -9   0   8     5834.75     5648.21     71.63 o 
  -8   0   8      536.77      452.66     21.39 o 
  -7   0   8     1699.81     1807.16     39.36 o 
  -6   0   8     1138.44     1205.20     32.23 o 
  -5   0   8     7591.96     7558.96     75.75 o 
  -4   0   8      184.17      207.74     14.83 o 
  -3   0   8     2578.85     2650.74     44.15 o 
  -2   0   8      348.48      397.93     18.10 o 
  -1   0   8     2142.69     2621.38     44.36 o 
   0   0   8      310.09      363.11     18.20 o 
   1   0   8     5902.10     5881.84     67.58 o 
   2   0   8       27.16       57.28     12.50 o 
   3   0   8     3492.99     3569.44     56.54 o 
   4   0   8      138.50      174.75     17.58 o 
   5   0   8     1316.94     1476.57     38.34 o 
   6   0   8       30.06       32.93     11.70 o 
   7   0   8      561.65      421.95      8.24 o 
   8   0   8      584.90      608.75     28.26 o 
   9   0   8      267.88      303.43     20.53 o 
  10   0   8       18.58       21.28     10.93 o 
  11   0   8      277.15      262.27     22.96 o 
  12   0   8      110.23       82.82     11.34 o 
 -17   1   8      171.89      215.78     24.12 o 
 -16   1   8        1.86      -15.42     15.42 o 
 -15   1   8      682.12      545.66     31.95 o 
 -14   1   8      323.22      358.35     24.85 o 
 -13   1   8      493.28      486.20     27.62 o 
 -12   1   8      140.54      106.79     15.10 o 
 -11   1   8      285.86      316.88     20.44 o 
 -10   1   8      360.28      404.83     22.46 o 
  -9   1   8     2538.99     2409.66     49.66 o 
  -8   1   8     1433.97     1318.03     35.54 o 
  -7   1   8      429.77      402.28     21.04 o 
  -6   1   8     1008.11     1019.23     29.32 o 
  -5   1   8     2983.30     3067.52     49.18 o 
  -4   1   8     4296.55     3993.82     56.04 o 
  -3   1   8       84.21      100.13     11.03 o 
  -2   1   8      425.97      357.28     17.55 o 
  -1   1   8        3.41        4.83      7.91 o 
   0   1   8     3082.27     2862.71     47.68 o 
   1   1   8      116.38      138.94     14.21 o 
   2   1   8     3494.56     3491.13     55.28 o 
   3   1   8       22.99       36.92      9.54 o 
   4   1   8     1429.09     1440.54     36.82 o 
   5   1   8        3.70        6.81      9.62 o 
   6   1   8      581.31      543.27     24.93 o 
   7   1   8      214.92      242.94     18.46 o 
   8   1   8      169.59      197.17     17.98 o 
   9   1   8      264.91      203.83     19.60 o 
  10   1   8      215.13      182.83     17.57 o 
  11   1   8       25.80       45.81     12.57 o 
  12   1   8       93.76      134.74     16.56 o 
 -17   2   8        0.31       22.07     16.29 o 
 -16   2   8      123.83      120.21     19.56 o 
 -15   2   8        7.31        5.20     15.18 o 
 -14   2   8      210.30      194.45     21.19 o 
 -13   2   8      166.60      122.86     20.32 o 
 -12   2   8        2.38        4.29     10.67 o 
 -11   2   8        2.07       -5.98     10.70 o 
 -10   2   8       75.95       61.71     14.49 o 
  -9   2   8      369.98      364.13     21.25 o 
  -8   2   8       62.71       60.63     11.77 o 
  -7   2   8      755.99      632.17     24.52 o 
  -6   2   8      179.03      133.44     12.72 o 
  -5   2   8     2096.30     2211.01     43.31 o 
  -4   2   8      244.16      294.01     16.63 o 
  -3   2   8     1890.32     1875.79     39.41 o 
  -2   2   8       76.63      124.08     11.76 o 
  -1   2   8      747.23      713.10     24.82 o 
   0   2   8       12.66        7.41      9.01 o 
   1   2   8     1828.02     1972.82     41.31 o 
   2   2   8      227.91      208.12     15.99 o 
   3   2   8     1256.15     1140.31     33.81 o 
   4   2   8      460.39      556.86     24.87 o 
   5   2   8      402.28      390.38     21.81 o 
   6   2   8      243.51      251.97     17.80 o 
   7   2   8       93.91       72.65     14.35 o 
   8   2   8     1043.76      961.57     36.04 o 
   9   2   8       67.96       69.95     15.20 o 
  10   2   8       96.47      107.24     16.03 o 
  11   2   8      134.72      163.44     17.67 o 
  12   2   8      139.30      124.00     18.42 o 
 -16   3   8       16.68       22.96     14.75 o 
 -15   3   8       74.25       73.98     18.43 o 
 -14   3   8      136.97      161.72     19.90 o 
 -13   3   8       58.50       80.58     15.67 o 
 -12   3   8      464.85      446.08     26.59 o 
 -11   3   8       31.96       25.08     12.26 o 
 -10   3   8      107.76      131.43     15.63 o 
  -9   3   8        0.37        2.79     10.48 o 
  -8   3   8     1332.75     1272.96     36.14 o 
  -7   3   8      135.74       92.91     13.33 o 
  -6   3   8     1392.23     1489.33     37.66 o 
  -5   3   8        7.30       -9.20      9.20 o 
  -4   3   8     3284.24     3126.96     51.90 o 
  -3   3   8      129.92      104.34     11.59 o 
  -2   3   8      927.12     1107.72     31.02 o 
  -1   3   8      396.39      337.74     18.89 o 
   0   3   8     1120.04     1050.83     31.34 o 
   1   3   8      109.59      117.80     12.86 o 
   2   3   8      715.79      785.90     28.06 o 
   3   3   8      901.34      905.31     30.57 o 
   4   3   8      966.55     1031.94     33.25 o 
   5   3   8        5.13        9.19     11.32 o 
   6   3   8      165.79      158.52     16.08 o 
   7   3   8      757.30      790.43     32.89 o 
   8   3   8       96.77      127.10     15.35 o 
   9   3   8       95.00       97.22     11.79 o 
  10   3   8      150.26      123.04     19.02 o 
  11   3   8      106.24      176.63     17.71 o 
  12   3   8       47.45       38.31     14.64 o 
 -16   4   8       20.86       15.02     19.02 o 
 -15   4   8       18.40       15.52     15.11 o 
 -14   4   8       28.30       18.65     15.45 o 
 -13   4   8      261.50      280.78     25.70 o 
 -12   4   8       69.96      119.04     19.30 o 
 -11   4   8      236.79      189.98     18.35 o 
 -10   4   8       59.86       25.22     12.60 o 
  -9   4   8        4.57       23.83     11.35 o 
  -8   4   8        9.33       17.95      9.82 o 
  -7   4   8      196.61      123.09     14.48 o 
  -6   4   8       31.21       11.40     10.69 o 
  -5   4   8      182.97      230.04     16.52 o 
  -4   4   8       30.69       24.93     10.63 o 
  -3   4   8       98.85       84.27     11.66 o 
  -2   4   8        3.62       14.10      8.83 o 
  -1   4   8        3.57       13.39      7.84 o 
   0   4   8        1.70       -8.53      9.10 o 
   1   4   8       53.93       45.07     10.74 o 
   2   4   8       36.52       26.57     12.17 o 
   3   4   8       86.05       76.78     13.23 o 
   4   4   8      104.98       77.12     14.75 o 
   5   4   8       25.51       44.71     12.04 o 
   6   4   8      103.00      101.24     14.71 o 
   7   4   8        0.79      -11.65     11.65 o 
   8   4   8       22.23       17.15     10.95 o 
   9   4   8        1.24       -8.83     13.19 o 
  10   4   8       54.52        6.83     14.70 o 
  11   4   8       25.77       10.56     11.66 o 
 -15   5   8      206.28      176.38     25.38 o 
 -14   5   8       27.54      -17.72     17.72 o 
 -13   5   8      126.75       96.76     18.90 o 
 -12   5   8       22.34       -1.26     13.56 o 
 -11   5   8       79.02      115.29     17.10 o 
 -10   5   8      500.04      438.48     28.58 o 
  -9   5   8      223.44      207.82     19.77 o 
  -8   5   8     1134.56     1339.61     41.07 o 
  -7   5   8       85.90      108.13     15.24 o 
  -6   5   8     1183.30     1153.15     37.71 o 
  -5   5   8      560.94      480.45     24.63 o 
  -4   5   8      858.17      982.83     33.35 o 
  -3   5   8       38.11       88.24     15.16 o 
  -2   5   8     1757.65     1693.78     42.91 o 
  -1   5   8      163.74      159.94     16.42 o 
   0   5   8     1597.81     1639.05     42.65 o 
   1   5   8        1.57        2.80     10.64 o 
   2   5   8     1381.90     1331.35     40.08 o 
   3   5   8       21.98       30.60     12.57 o 
   4   5   8      208.73      196.36     19.21 o 
   5   5   8       91.95       80.06     14.20 o 
   6   5   8      422.29      431.44     26.34 o 
   7   5   8       87.60      103.43     16.36 o 
   8   5   8      248.29      244.74     22.59 o 
   9   5   8      152.23      149.20     18.83 o 
  10   5   8      152.26      177.50     18.23 o 
 -14   6   8       96.48      106.19     21.56 o 
 -13   6   8       57.75      106.39     17.59 o 
 -12   6   8       18.31       18.03     15.89 o 
 -11   6   8       13.63       17.03     14.02 o 
 -10   6   8       30.36        8.72     17.16 o 
  -9   6   8      865.78      868.38     37.95 o 
  -8   6   8       13.81       10.27     13.55 o 
  -7   6   8      641.07      594.20     30.27 o 
  -6   6   8        8.29      -13.67     13.67 o 
  -5   6   8      116.41      159.62     17.07 o 
  -4   6   8       19.93       51.15     12.65 o 
  -3   6   8       91.45       79.07     14.19 o 
  -2   6   8      159.27      159.69     15.30 o 
  -1   6   8      232.68      250.41     20.91 o 
   0   6   8       56.50       96.02     14.03 o 
   1   6   8      353.07      312.13     23.14 o 
   2   6   8       40.42       28.52     14.06 o 
   3   6   8       49.73       64.52     14.94 o 
   4   6   8        1.23       15.35     11.22 o 
   5   6   8        8.93       12.42     13.73 o 
   6   6   8        1.05       -9.21     10.87 o 
   7   6   8       52.63       48.45     14.95 o 
   8   6   8       54.44       65.41     15.38 o 
   9   6   8       62.83       47.26     17.87 o 
 -13   7   8      361.30      308.81     28.27 o 
 -12   7   8       48.28       63.96     17.92 o 
 -11   7   8      400.82      396.75     29.88 o 
 -10   7   8       74.00       66.62     18.62 o 
  -9   7   8      862.13      872.83     38.41 o 
  -8   7   8      842.49      903.81     38.19 o 
  -7   7   8      568.66      543.47     31.57 o 
  -6   7   8      154.34      205.41     19.47 o 
  -5   7   8      805.95      839.36     34.89 o 
  -4   7   8      272.42      276.88     23.25 o 
  -3   7   8       78.90       53.62     13.87 o 
  -2   7   8      301.10      351.65     24.37 o 
  -1   7   8       26.09       33.98     12.74 o 
   0   7   8     1343.80     1304.08     42.91 o 
   1   7   8       70.68       42.61     16.02 o 
   2   7   8      778.44      791.64     35.04 o 
   3   7   8       48.15       28.34     14.79 o 
   4   7   8      296.68      297.69     25.08 o 
   5   7   8       28.04       13.45     13.71 o 
   6   7   8      127.86      120.30     19.41 o 
   7   7   8       63.53       62.75     15.69 o 
   8   7   8       95.60       91.48     18.05 o 
 -11   8   8      163.87      150.67     24.27 o 
 -10   8   8      336.24      329.53     28.55 o 
  -9   8   8      547.99      616.01     36.06 o 
  -8   8   8      391.24      470.17     31.21 o 
  -7   8   8     1005.93      969.83     41.95 o 
  -6   8   8      226.80      198.39     23.64 o 
  -5   8   8      818.21      867.71     38.53 o 
  -4   8   8      161.76      197.10     21.98 o 
  -3   8   8     1005.05      862.25     39.49 o 
  -2   8   8       46.81       81.87     16.83 o 
  -1   8   8     1756.52     1725.55     51.38 o 
   0   8   8        7.10       21.80     15.57 o 
   1   8   8     2290.37     2023.02     57.76 o 
   2   8   8      213.14      218.12     22.53 o 
   3   8   8     1072.77      997.44     42.69 o 
   4   8   8      216.87      204.91     22.06 o 
   5   8   8      479.53      397.35     30.53 o 
   6   8   8      191.33      188.03     22.01 o 
  -8   9   8      592.55      629.57     38.08 o 
  -7   9   8       52.24       55.51     19.31 o 
  -6   9   8      900.10      902.48     43.33 o 
  -5   9   8       29.82       57.47     20.44 o 
  -4   9   8      679.47      757.01     38.20 o 
  -3   9   8        9.72       11.79     15.77 o 
  -2   9   8      583.23      555.54     34.24 o 
  -1   9   8        6.51       21.72     16.07 o 
   0   9   8      927.18      876.74     43.21 o 
   1   9   8        1.08        8.62     16.26 o 
   2   9   8      635.92      692.70     36.58 o 
   3   9   8       60.63       60.04     18.24 o 
   4   9   8      255.24      200.94     27.32 o 
 -16   1   9        2.70       -7.13     15.64 o 
 -15   1   9      111.87      109.39     18.09 o 
 -14   1   9        5.36       10.00     12.77 o 
 -13   1   9       17.16       40.00     15.19 o 
 -12   1   9       96.34       91.85     14.83 o 
 -11   1   9      726.06      598.20     27.81 o 
 -10   1   9       69.01       90.18     14.89 o 
  -9   1   9      169.93      147.61     17.18 o 
  -8   1   9      252.22      189.88     18.09 o 
  -7   1   9      161.41      130.22     12.61 o 
  -6   1   9       46.58       53.75     11.95 o 
  -5   1   9        3.54       -3.14      8.71 o 
  -4   1   9      270.61      255.46     17.08 o 
  -3   1   9        8.32        0.00      8.48 o 
  -2   1   9      431.29      479.86     21.34 o 
  -1   1   9       22.53       35.30     10.76 o 
   0   1   9      706.02      739.53     26.72 o 
   1   1   9       56.32       60.31     12.39 o 
   2   1   9       34.56       44.23      9.98 o 
   3   1   9       15.82        9.51      9.10 o 
   4   1   9      115.84      101.78     13.92 o 
   5   1   9      119.67      121.30     14.82 o 
   6   1   9       45.68       55.51     12.00 o 
   7   1   9      146.36      153.70     17.45 o 
   8   1   9       93.00       84.42     16.16 o 
   9   1   9       52.75       58.14     14.25 o 
  10   1   9       11.57       13.97      9.94 o 
  11   1   9       40.94       45.29     13.48 o 
 -16   2   9      161.36      178.55     21.80 o 
 -15   2   9      220.47      199.46     21.79 o 
 -14   2   9      337.76      303.34     26.08 o 
 -13   2   9       37.11       45.86     14.54 o 
 -12   2   9      491.05      537.70     27.51 o 
 -11   2   9       46.03       70.49     14.89 o 
 -10   2   9     2060.39     2038.23     49.99 o 
  -9   2   9        7.67        6.62     10.85 o 
  -8   2   9      749.01      738.85     29.86 o 
  -7   2   9       48.10      -22.50     22.50 o 
  -6   2   9     1273.81     1411.43     36.82 o 
  -5   2   9      144.31      184.26     15.27 o 
  -4   2   9      928.56      822.57     29.00 o 
  -3   2   9       81.97      106.90     12.34 o 
  -2   2   9      949.33     1122.33     32.27 o 
  -1   2   9      746.06      720.62     27.42 o 
   0   2   9     1406.93     1256.86     35.77 o 
   1   2   9      165.33      175.47     16.90 o 
   2   2   9      603.77      669.77     27.50 o 
   3   2   9      178.12      139.36     15.77 o 
   4   2   9      448.53      408.39     21.92 o 
   5   2   9      147.08      149.38     16.15 o 
   6   2   9      279.76      330.44     21.58 o 
   7   2   9      444.87      495.81     26.77 o 
   8   2   9      173.85      173.05     18.69 o 
   9   2   9      148.59      160.48     17.15 o 
  10   2   9       32.27       44.94     12.49 o 
  11   2   9       51.99       31.62     16.07 o 
 -16   3   9       68.78      102.27     17.79 o 
 -15   3   9       41.27       11.31     18.85 o 
 -14   3   9      325.10      259.11     24.97 o 
 -13   3   9       32.21       49.04     14.89 o 
 -12   3   9        7.22       10.70     13.51 o 
 -11   3   9      201.82      176.69     18.90 o 
 -10   3   9      104.60       88.88     15.94 o 
  -9   3   9      561.77      612.78     28.28 o 
  -8   3   9       64.40       43.11     11.88 o 
  -7   3   9       87.61       36.80     12.89 o 
  -6   3   9      529.68      501.63     24.16 o 
  -5   3   9      839.01      933.62     31.66 o 
  -4   3   9       27.86        9.41     10.26 o 
  -3   3   9      362.46      385.17     21.72 o 
  -2   3   9      139.56      193.02     15.14 o 
  -1   3   9     1221.29     1276.46     35.74 o 
   0   3   9      464.19      500.52     23.37 o 
   1   3   9      117.10      133.69     14.70 o 
   2   3   9       12.14        6.34      9.24 o 
   3   3   9       60.54       77.03     12.18 o 
   4   3   9       38.88       32.43     11.78 o 
   5   3   9       20.60        9.80     12.38 o 
   6   3   9      208.19      204.68     17.81 o 
   7   3   9        4.85        5.23     11.55 o 
   8   3   9      345.34      332.33     23.43 o 
   9   3   9       35.48       47.31     14.79 o 
  10   3   9       16.09       -1.10     12.31 o 
  11   3   9       17.90       17.50     11.55 o 
 -15   4   9      457.71      469.85     31.75 o 
 -14   4   9      165.53      147.79     23.48 o 
 -13   4   9      711.93      710.31     35.49 o 
 -12   4   9      367.27      350.29     26.26 o 
 -11   4   9      276.12      241.16     22.14 o 
 -10   4   9     1023.37     1091.47     38.70 o 
  -9   4   9      169.67      189.97     19.73 o 
  -8   4   9     1194.10     1168.53     38.29 o 
  -7   4   9      324.31      298.60     20.58 o 
  -6   4   9     1279.58     1302.83     39.77 o 
  -5   4   9     1446.08     1493.58     40.68 o 
  -4   4   9     2656.29     2544.33     52.36 o 
  -3   4   9        1.07        4.55     10.94 o 
  -2   4   9     2819.50     2903.47     55.88 o 
  -1   4   9      238.37      260.79     19.80 o 
   0   4   9     3148.57     2918.51     55.77 o 
   1   4   9       16.80       34.87     10.14 o 
   2   4   9     1232.11     1330.15     39.06 o 
   3   4   9      398.11      454.92     25.19 o 
   4   4   9     1474.11     1366.88     41.81 o 
   5   4   9       27.07       22.75     11.18 o 
   6   4   9      566.25      616.68     30.18 o 
   7   4   9      214.42      225.41     19.55 o 
   8   4   9      538.74      467.84     28.74 o 
   9   4   9       47.76       72.38     16.28 o 
  10   4   9      218.40      300.83     22.45 o 
 -14   5   9       28.05       31.47     18.16 o 
 -13   5   9      495.52      475.28     32.27 o 
 -12   5   9        1.48       14.76     14.32 o 
 -11   5   9      579.10      712.11     34.58 o 
 -10   5   9      344.96      325.28     26.78 o 
  -9   5   9     1208.99     1111.88     40.02 o 
  -8   5   9      469.23      499.23     28.73 o 
  -7   5   9      298.23      384.37     23.70 o 
  -6   5   9      121.13       85.65     16.53 o 
  -5   5   9      831.44      665.03     30.25 o 
  -4   5   9      470.28      531.99     26.90 o 
  -3   5   9      126.56      179.09     18.02 o 
  -2   5   9     1608.56     1524.70     44.06 o 
  -1   5   9      716.29      656.89     30.17 o 
   0   5   9      646.76      683.64     30.76 o 
   1   5   9        5.43       27.47     11.60 o 
   2   5   9      705.16      737.36     30.70 o 
   3   5   9      123.49      110.81     17.39 o 
   4   5   9        3.31       -7.47     12.06 o 
   5   5   9       72.47       51.72     14.47 o 
   6   5   9      634.40      664.47     30.97 o 
   7   5   9       18.52       10.42     15.14 o 
   8   5   9      297.70      278.97     24.11 o 
   9   5   9       26.56       26.63     14.69 o 
 -13   6   9      371.26      433.04     32.16 o 
 -12   6   9     1169.79     1246.67     48.55 o 
 -11   6   9      123.94      139.42     19.89 o 
 -10   6   9     1201.08     1207.67     45.37 o 
  -9   6   9       33.30       47.16     16.93 o 
  -8   6   9     1320.21     1342.68     45.78 o 
  -7   6   9      118.94       94.91     17.57 o 
  -6   6   9     1537.17     1549.62     47.61 o 
  -5   6   9      319.38      361.08     25.52 o 
  -4   6   9     1614.65     1634.85     47.06 o 
  -3   6   9      194.89      191.07     20.06 o 
  -2   6   9     1300.26     1247.57     42.47 o 
  -1   6   9      214.29      207.91     21.79 o 
   0   6   9     1368.49     1427.26     44.73 o 
   1   6   9      816.77      849.63     33.94 o 
   2   6   9      389.52      430.35     26.48 o 
   3   6   9       89.99       56.00     15.61 o 
   4   6   9      883.29      889.27     37.59 o 
   5   6   9      311.87      340.27     25.17 o 
   6   6   9      308.84      302.29     25.65 o 
   7   6   9      518.63      486.51     31.51 o 
   8   6   9      147.93      120.94     18.58 o 
 -12   7   9      130.70      120.55     21.47 o 
 -11   7   9       78.69       95.20     20.11 o 
 -10   7   9       34.52       23.59     19.61 o 
  -9   7   9       16.81      -19.71     19.71 o 
  -8   7   9       79.95      107.72     18.32 o 
  -7   7   9        8.74        9.19     16.93 o 
  -6   7   9      436.53      479.97     28.97 o 
  -5   7   9      540.90      553.97     30.74 o 
  -4   7   9      166.96      134.88     19.45 o 
  -3   7   9       70.93       87.94     17.18 o 
  -2   7   9        8.99        0.00     13.93 o 
  -1   7   9      586.78      561.19     31.63 o 
   0   7   9       73.86       59.59     17.86 o 
   1   7   9       49.49       73.43     15.30 o 
   2   7   9       12.60       25.91     14.38 o 
   3   7   9      187.12      182.43     20.81 o 
   4   7   9        2.55       25.34     15.02 o 
   5   7   9      167.83      181.35     21.96 o 
   6   7   9      150.12      135.99     20.05 o 
   7   7   9       39.94       11.99     17.08 o 
 -10   8   9      109.63      141.07     22.46 o 
  -9   8   9       13.78        1.50     16.50 o 
  -8   8   9        1.56       19.88     15.55 o 
  -7   8   9        7.51       22.16     16.06 o 
  -6   8   9      413.50      374.17     29.91 o 
  -5   8   9        0.88       -9.85     16.47 o 
  -4   8   9      366.63      328.01     27.49 o 
  -3   8   9       11.32       38.39     14.06 o 
  -2   8   9      226.49      204.10     22.85 o 
  -1   8   9       22.98       36.54     16.07 o 
   0   8   9      194.48      148.97     22.07 o 
   1   8   9        4.05        8.17     14.82 o 
   2   8   9       16.18       47.84     14.45 o 
   3   8   9       27.18       34.38     15.52 o 
   4   8   9      137.71       82.06     22.28 o 
   5   8   9        5.71       32.27     13.70 o 
  -7   9   9       18.54       -1.68     17.81 o 
  -6   9   9       13.14       13.00     18.00 o 
  -5   9   9       55.65       73.38     19.05 o 
  -4   9   9       17.78       39.12     14.44 o 
  -3   9   9        3.70       -3.09     15.91 o 
  -2   9   9       10.67       10.79     15.02 o 
  -1   9   9        2.26       12.10     15.56 o 
   0   9   9       11.84       13.64     16.77 o 
   1   9   9       75.03       66.76     20.44 o 
 -16   0  10      275.05      266.37     27.41 o 
 -15   0  10      156.39      216.39     22.96 o 
 -14   0  10      423.23      409.63     29.23 o 
 -13   0  10     1043.63      921.07     39.07 o 
 -12   0  10       24.63       37.51     15.87 o 
 -11   0  10     1811.87     1920.41     50.66 o 
 -10   0  10        7.76       14.66     12.96 o 
  -9   0  10     1302.35     1257.32     39.53 o 
  -8   0  10       51.74       53.52     12.29 o 
  -7   0  10     2961.39     2988.60     56.43 o 
  -6   0  10       77.71      135.61     14.44 o 
  -5   0  10     1143.43     1160.02     35.26 o 
  -4   0  10        0.74       13.73      9.62 o 
  -3   0  10     1898.79     1962.08     45.08 o 
  -2   0  10      853.67      909.97     30.46 o 
  -1   0  10      580.68      611.76     26.28 o 
   0   0  10      107.41       93.37     13.24 o 
   1   0  10      479.60      523.43     23.39 o 
   2   0  10       28.10       40.22     11.06 o 
   3   0  10      372.07      419.40     22.03 o 
   4   0  10      337.87      359.10     21.46 o 
   5   0  10       47.41       44.14     11.47 o 
   6   0  10      374.52      337.69     22.62 o 
   7   0  10      265.08      260.71     20.86 o 
   8   0  10      270.22      284.85     22.75 o 
   9   0  10       22.44       24.67     12.56 o 
  10   0  10       20.10       18.81     10.76 o 
 -16   1  10      250.42      237.76     26.56 o 
 -15   1  10      186.92      159.50     23.90 o 
 -14   1  10      202.11      187.60     23.15 o 
 -13   1  10      141.22      154.34     19.98 o 
 -12   1  10     1815.47     1672.55     50.44 o 
 -11   1  10      149.01      154.58     17.08 o 
 -10   1  10      638.11      651.43     31.14 o 
  -9   1  10       60.86       60.68     12.87 o 
  -8   1  10     2249.41     2239.37     50.50 o 
  -7   1  10        0.20       14.88      9.93 o 
  -6   1  10     1593.65     1578.91     40.68 o 
  -5   1  10       33.42       45.90     11.94 o 
  -4   1  10     1863.05     2029.30     45.35 o 
  -3   1  10     1004.57      933.38     31.46 o 
  -2   1  10     2007.07     1948.34     43.98 o 
  -1   1  10     1030.54     1060.34     34.20 o 
   0   1  10      543.85      613.22     27.10 o 
   1   1  10      157.48      167.09     15.32 o 
   2   1  10      947.19      976.99     33.23 o 
   3   1  10      169.31      160.03     16.66 o 
   4   1  10       78.61       61.85     13.55 o 
   5   1  10      796.89      877.01     34.23 o 
   6   1  10      124.79      144.17     17.70 o 
   7   1  10      477.23      447.70     26.96 o 
   8   1  10       59.47       19.05     15.11 o 
   9   1  10      179.16      209.60     20.25 o 
  10   1  10        0.53      -11.55     11.55 o 
 -16   2  10      156.69      131.60     22.54 o 
 -15   2  10      162.86      153.12     25.17 o 
 -14   2  10      660.30      638.98     34.46 o 
 -13   2  10      692.96      695.97     36.52 o 
 -12   2  10      173.33      161.81     21.10 o 
 -11   2  10      749.06      786.60     33.92 o 
 -10   2  10      149.29      150.83     19.28 o 
  -9   2  10      803.54      842.87     33.82 o 
  -8   2  10      298.13      297.77     22.16 o 
  -7   2  10     2104.13     2040.67     48.47 o 
  -6   2  10      236.39      220.55     19.19 o 
  -5   2  10     1887.43     1854.99     45.37 o 
  -4   2  10      172.52      131.40     16.07 o 
  -3   2  10     3835.07     3382.69     59.55 o 
  -2   2  10      902.75      922.89     32.32 o 
  -1   2  10     2354.09     2301.57     50.09 o 
   0   2  10      873.78      924.40     32.44 o 
   1   2  10     1486.50     1533.03     41.12 o 
   2   2  10      117.86      125.79     14.92 o 
   3   2  10     1132.51     1132.17     36.67 o 
   4   2  10      529.86      561.92     27.08 o 
   5   2  10      125.40      133.35     16.45 o 
   6   2  10      573.99      525.74     25.79 o 
   7   2  10      176.97      161.32     17.45 o 
   8   2  10      307.10      285.69     23.10 o 
   9   2  10        9.50       54.43     12.46 o 
  10   2  10       49.06       43.36     14.88 o 
 -15   3  10       15.67       -8.92     16.00 o 
 -14   3  10      152.60       83.54     18.61 o 
 -13   3  10       23.74       16.07     14.65 o 
 -12   3  10      142.73      172.42     22.07 o 
 -11   3  10      405.93      370.38     24.66 o 
 -10   3  10       23.21       19.50     11.10 o 
  -9   3  10      221.69      277.32     23.21 o 
  -8   3  10       17.96       14.65     14.37 o 
  -7   3  10      337.20      342.82     22.35 o 
  -6   3  10       57.02       37.26     11.38 o 
  -5   3  10      273.59      330.60     20.77 o 
  -4   3  10        9.79       18.88     11.93 o 
  -3   3  10     1752.33     1718.04     44.30 o 
  -2   3  10      186.29      194.20     16.51 o 
  -1   3  10      650.22      667.48     28.47 o 
   0   3  10       10.18       24.77     10.80 o 
   1   3  10      666.52      675.28     29.54 o 
   2   3  10       19.54       28.43     11.26 o 
   3   3  10       28.12       22.97     11.43 o 
   4   3  10        5.60       20.36      9.09 o 
   5   3  10      373.35      402.52     24.96 o 
   6   3  10       29.62       27.71     11.74 o 
   7   3  10      163.43      174.72     18.53 o 
   8   3  10        0.93        6.69      9.87 o 
   9   3  10       65.76       92.82     16.22 o 
 -15   4  10        5.67      -11.03     16.32 o 
 -14   4  10        7.70       17.92     15.49 o 
 -13   4  10       60.09       81.96     17.93 o 
 -12   4  10        1.13      -12.05     15.93 o 
 -11   4  10        3.23        1.29     14.63 o 
 -10   4  10      106.12      142.01     18.19 o 
  -9   4  10        2.24       -4.58     10.74 o 
  -8   4  10       88.36       59.16     14.86 o 
  -7   4  10        2.23        0.00     10.27 o 
  -6   4  10      144.06      101.63     16.25 o 
  -5   4  10        0.09        0.00     10.95 o 
  -4   4  10        4.97        0.99     10.22 o 
  -3   4  10       57.36       87.20     14.83 o 
  -2   4  10      173.70      130.90     18.28 o 
  -1   4  10        1.64       14.07     10.74 o 
   0   4  10        0.31      -11.85     11.85 o 
   1   4  10      103.91      123.63     17.00 o 
   2   4  10      292.24      243.68     21.80 o 
   3   4  10       66.25       68.47     14.79 o 
   4   4  10       37.64        4.34     13.80 o 
   5   4  10       14.95       14.19     11.70 o 
   6   4  10        2.28      -13.18     13.18 o 
   7   4  10       59.00       58.28     15.24 o 
   8   4  10        0.08      -13.74     13.74 o 
   9   4  10       20.03       43.02     13.07 o 
 -14   5  10       34.77       35.00     20.48 o 
 -13   5  10      103.91      117.70     19.90 o 
 -12   5  10       52.10       20.04     16.26 o 
 -11   5  10       93.45      102.50     20.16 o 
 -10   5  10       23.73       41.81     14.76 o 
  -9   5  10       56.92       38.83     15.01 o 
  -8   5  10      117.42       73.58     16.42 o 
  -7   5  10      434.68      436.70     27.59 o 
  -6   5  10       53.27       53.40     13.03 o 
  -5   5  10      978.19      876.65     35.91 o 
  -4   5  10       23.71       42.62     14.07 o 
  -3   5  10      849.23      865.54     35.84 o 
  -2   5  10        5.81       -5.34     13.05 o 
  -1   5  10      582.52      558.11     28.84 o 
   0   5  10       24.05       19.52     13.75 o 
   1   5  10      271.77      294.84     21.97 o 
   2   5  10       43.70       32.10     13.31 o 
   3   5  10      407.67      407.25     24.69 o 
   4   5  10       21.03       -8.03     13.01 o 
   5   5  10       95.19       76.70     16.66 o 
   6   5  10        3.52        2.42     13.66 o 
   7   5  10       87.93      115.86     18.65 o 
   8   5  10        2.75       -9.88     14.08 o 
 -12   6  10       34.37        9.28     18.72 o 
 -11   6  10      304.82      341.81     27.81 o 
 -10   6  10      105.06      150.75     21.12 o 
  -9   6  10      792.97      800.95     38.37 o 
  -8   6  10       72.86       73.81     17.47 o 
  -7   6  10      586.62      523.04     31.08 o 
  -6   6  10        0.08       26.12     13.42 o 
  -5   6  10      283.04      309.40     23.86 o 
  -4   6  10      122.66      136.52     20.28 o 
  -3   6  10      715.44      704.12     34.52 o 
  -2   6  10       61.55       49.49     15.32 o 
  -1   6  10      366.01      359.22     25.91 o 
   0   6  10       10.77       32.98     11.40 o 
   1   6  10      398.63      363.59     27.11 o 
   2   6  10       76.79       88.60     16.23 o 
   3   6  10      274.41      292.01     23.99 o 
   4   6  10       83.58       50.32     20.38 o 
   5   6  10       19.45       31.05     14.03 o 
   6   6  10       84.46       73.35     17.76 o 
   7   6  10       70.58       57.84     17.13 o 
 -11   7  10       20.89        6.59     19.02 o 
 -10   7  10      708.74      692.87     39.30 o 
  -9   7  10       83.67       82.90     20.66 o 
  -8   7  10     1097.06     1099.27     45.36 o 
  -7   7  10      145.23      168.07     21.62 o 
  -6   7  10      857.40      770.96     38.80 o 
  -5   7  10        4.01        1.30     16.26 o 
  -4   7  10      748.90      780.41     37.39 o 
  -3   7  10       28.18       18.28     15.14 o 
  -2   7  10      852.28      812.27     38.56 o 
  -1   7  10        1.14       46.54     12.72 o 
   0   7  10      342.42      376.81     26.76 o 
   1   7  10       32.80       53.19     13.43 o 
   2   7  10      360.96      312.30     26.00 o 
   3   7  10       92.80       97.37     18.27 o 
   4   7  10       99.26      101.03     18.63 o 
   5   7  10      164.50      163.97     21.40 o 
  -8   8  10       79.48      105.37     21.26 o 
  -7   8  10      753.02      788.68     41.10 o 
  -6   8  10       66.84       79.80     17.09 o 
  -5   8  10      630.08      689.06     38.08 o 
  -4   8  10       54.05       47.17     20.30 o 
  -3   8  10      621.61      567.45     34.59 o 
  -2   8  10       45.93       63.43     17.14 o 
  -1   8  10      456.53      475.19     32.88 o 
   0   8  10       82.49       97.22     20.83 o 
   1   8  10      166.44      151.73     20.90 o 
   2   8  10       94.59      100.34     18.76 o 
   3   8  10      168.45      181.66     22.30 o 
 -15   1  11        0.37      -16.38     16.38 o 
 -14   1  11        0.91       -1.42     12.87 o 
 -13   1  11      165.83      146.14     20.55 o 
 -12   1  11      196.64      143.68     23.83 o 
 -11   1  11       25.58       19.28     13.76 o 
 -10   1  11       25.55       13.88     13.46 o 
  -9   1  11      298.63      281.22     23.39 o 
  -8   1  11      521.43      536.83     27.77 o 
  -7   1  11       40.69       52.29     10.74 o 
  -6   1  11      218.93      220.36     19.20 o 
  -5   1  11       97.95      102.47     16.47 o 
  -4   1  11      241.92      233.83     18.51 o 
  -3   1  11      162.43      133.57     16.03 o 
  -2   1  11      258.97      254.24     18.39 o 
  -1   1  11       89.89       98.29     15.32 o 
   0   1  11       98.62       77.88     14.55 o 
   1   1  11      133.94      126.28     16.02 o 
   2   1  11      126.22      126.99     15.04 o 
   3   1  11        5.98       -3.03     10.49 o 
   4   1  11      257.87      250.58     21.18 o 
   5   1  11       35.67       44.58     11.95 o 
   6   1  11      191.04      216.30     18.89 o 
   7   1  11        6.97        4.37     13.22 o 
   8   1  11      171.27      181.71     19.29 o 
   9   1  11        1.18        2.30     11.93 o 
 -15   2  11        0.25       19.91     14.64 o 
 -14   2  11       11.55       -4.41     16.52 o 
 -13   2  11       77.52       76.99     19.11 o 
 -12   2  11      147.37      159.15     21.25 o 
 -11   2  11      107.77       73.25     16.54 o 
 -10   2  11       84.42       60.37     18.51 o 
  -9   2  11        3.85       38.53     14.07 o 
  -8   2  11      452.18      511.08     27.45 o 
  -7   2  11      493.69      419.47     25.71 o 
  -6   2  11       29.29       35.94     14.15 o 
  -5   2  11       10.71       12.13     11.86 o 
  -4   2  11      494.51      557.18     27.45 o 
  -3   2  11      507.28      488.60     27.84 o 
  -2   2  11       19.99       30.48     13.16 o 
  -1   2  11       91.50      109.09     14.52 o 
   0   2  11      384.48      417.07     24.88 o 
   1   2  11       93.99       95.99     16.19 o 
   2   2  11        9.36       15.21     10.66 o 
   3   2  11      133.77      139.76     16.88 o 
   4   2  11        0.87      -12.47     12.47 o 
   5   2  11      138.71      135.28     17.17 o 
   6   2  11       12.79       19.54     12.21 o 
   7   2  11      107.69      108.64     17.90 o 
   8   2  11        4.92       -2.28     12.62 o 
   9   2  11       76.00       40.56     14.71 o 
 -14   3  11      278.87      238.18     26.45 o 
 -13   3  11      453.61      442.14     32.07 o 
 -12   3  11      220.75      221.38     22.84 o 
 -11   3  11      679.27      726.60     34.78 o 
 -10   3  11     1003.10      924.90     39.48 o 
  -9   3  11     1970.32     2005.32     54.04 o 
  -8   3  11      505.33      544.71     29.56 o 
  -7   3  11      980.62      970.02     36.53 o 
  -6   3  11      422.24      396.14     25.85 o 
  -5   3  11     1047.22     1100.19     39.56 o 
  -4   3  11       91.63      130.86     17.31 o 
  -3   3  11     2793.75     2558.57     56.69 o 
  -2   3  11       17.18       31.87     13.57 o 
  -1   3  11     1327.69     1318.06     41.27 o 
   0   3  11        3.03       27.82     11.21 o 
   1   3  11     1836.08     1723.28     48.06 o 
   2   3  11       48.91       62.17     15.48 o 
   3   3  11      162.01      173.20     17.92 o 
   4   3  11       58.33       44.54     14.97 o 
   5   3  11      357.17      338.14     23.34 o 
   6   3  11       54.74       49.44     15.39 o 
   7   3  11      233.37      248.78     22.47 o 
   8   3  11       52.74       79.45     14.40 o 
 -14   4  11      417.71      470.98     32.56 o 
 -13   4  11        0.43        3.05     15.38 o 
 -12   4  11      649.50      637.09     37.31 o 
 -11   4  11        0.04       -8.24     14.17 o 
 -10   4  11     1029.64     1127.17     43.42 o 
  -9   4  11        0.06       16.26     15.10 o 
  -8   4  11     1220.13     1175.32     44.62 o 
  -7   4  11       77.81       56.32     15.15 o 
  -6   4  11       29.71       51.39     11.96 o 
  -5   4  11      179.59      170.10     18.71 o 
  -4   4  11      860.86      866.40     36.02 o 
  -3   4  11      771.61      766.15     33.07 o 
  -2   4  11      421.58      409.24     25.80 o 
  -1   4  11      499.92      485.43     26.73 o 
   0   4  11      448.40      422.84     25.26 o 
   1   4  11      617.22      670.40     30.28 o 
   2   4  11      149.46      139.85     18.98 o 
   3   4  11      434.33      507.16     27.58 o 
   4   4  11        1.33      -11.87     11.87 o 
   5   4  11      320.67      287.00     22.39 o 
   6   4  11      121.22       97.60     17.75 o 
   7   4  11      308.68      335.11     26.13 o 
 -13   5  11      269.61      324.47     30.17 o 
 -12   5  11        7.08       29.06     15.56 o 
 -11   5  11      385.08      379.21     29.44 o 
 -10   5  11        2.77       37.91     14.73 o 
  -9   5  11      923.22     1021.14     41.07 o 
  -8   5  11        8.88       22.13     15.18 o 
  -7   5  11      241.31      241.12     23.48 o 
  -6   5  11        0.59       12.31     11.59 o 
  -5   5  11      223.37      234.93     22.92 o 
  -4   5  11       98.97       86.62     16.95 o 
  -3   5  11      965.49      962.30     39.04 o 
  -2   5  11       51.91       64.18     17.47 o 
  -1   5  11      492.07      545.54     29.75 o 
   0   5  11       68.68       67.69     16.32 o 
   1   5  11      534.91      504.72     28.79 o 
   2   5  11      133.79      172.46     19.74 o 
   3   5  11       98.90      113.34     17.52 o 
   4   5  11       83.68       85.74     17.94 o 
   5   5  11      128.31       97.85     17.57 o 
   6   5  11      157.36      171.19     21.50 o 
 -11   6  11       97.11       66.55     21.99 o 
 -10   6  11      283.56      279.84     27.82 o 
  -9   6  11      250.97      180.21     25.03 o 
  -8   6  11      570.92      590.71     34.58 o 
  -7   6  11      204.68      200.51     22.84 o 
  -6   6  11      109.14      152.56     19.37 o 
  -5   6  11      180.78      205.80     20.65 o 
  -4   6  11      638.23      643.34     34.17 o 
  -3   6  11      422.13      482.29     29.71 o 
  -2   6  11      376.70      360.82     27.00 o 
  -1   6  11      160.75      147.54     20.17 o 
   0   6  11      265.11      301.20     25.80 o 
   1   6  11      402.72      415.91     27.88 o 
   2   6  11       37.42       58.46     14.81 o 
   3   6  11      176.66      174.03     21.21 o 
   4   6  11        2.56        3.83     13.25 o 
   5   6  11      230.09      243.96     23.01 o 
  -9   7  11      474.75      455.06     33.26 o 
  -8   7  11       53.90       40.43     20.96 o 
  -7   7  11      430.81      453.28     33.07 o 
  -6   7  11       12.48       27.93     18.72 o 
  -5   7  11      480.43      483.12     31.78 o 
  -4   7  11      168.24      157.17     20.09 o 
  -3   7  11      436.45      414.04     30.96 o 
  -2   7  11      198.90      195.24     26.33 o 
  -1   7  11      258.48      276.87     24.43 o 
   0   7  11      280.46      266.43     24.84 o 
   1   7  11       35.67       41.14     16.51 o 
   2   7  11      215.57      247.88     21.91 o 
   3   7  11        1.17        9.67     13.25 o 
  -6   8  11        6.73      -14.73     18.14 o 
  -5   8  11       11.14       11.18     16.19 o 
  -4   8  11       26.67       64.29     18.76 o 
  -3   8  11       13.38       46.36     15.07 o 
  -2   8  11        2.82      -16.98     16.98 o 
  -1   8  11       14.18       24.22     15.18 o 
   0   8  11       16.87       40.74     16.68 o 
 -14   0  12        0.80      -17.12     17.12 o 
 -13   0  12      635.23      622.43     34.74 o 
 -12   0  12        4.55       32.39     14.00 o 
 -11   0  12     1256.21     1219.86     45.21 o 
 -10   0  12      177.17      180.76     21.15 o 
  -9   0  12      508.94      529.68     29.99 o 
  -8   0  12       48.34       47.78     14.15 o 
  -7   0  12       59.64       48.56     11.87 o 
  -6   0  12      156.02      116.25     16.53 o 
  -5   0  12      891.27      839.81     32.65 o 
  -4   0  12      100.64       99.69     16.30 o 
  -3   0  12      820.00      881.74     33.30 o 
  -2   0  12      527.08      513.98     27.09 o 
  -1   0  12     1367.26     1223.84     40.15 o 
   0   0  12      104.74      116.81     14.39 o 
   1   0  12       16.40        3.05     10.92 o 
   2   0  12       68.32       63.53     16.63 o 
   3   0  12      121.29      105.46     18.02 o 
   4   0  12      241.56      221.37     20.82 o 
   5   0  12      151.71      147.68     17.80 o 
   6   0  12      247.41      283.91     20.58 o 
   7   0  12       37.51       51.77     12.19 o 
 -14   1  12      215.76      242.87     25.51 o 
 -13   1  12        8.83       -7.12     16.09 o 
 -12   1  12      994.79      913.44     40.65 o 
 -11   1  12       25.50       33.80     16.62 o 
 -10   1  12      930.52     1037.55     40.64 o 
  -9   1  12      133.49       99.39     18.24 o 
  -8   1  12      276.01      240.21     22.70 o 
  -7   1  12       68.64      127.55     16.00 o 
  -6   1  12      165.13      188.73     19.83 o 
  -5   1  12      236.42      185.00     19.58 o 
  -4   1  12      974.38     1082.64     36.90 o 
  -3   1  12      453.01      516.97     27.60 o 
  -2   1  12      444.15      483.27     27.53 o 
  -1   1  12      522.60      562.04     27.94 o 
   0   1  12      229.61      257.20     21.16 o 
   1   1  12      156.02      192.69     18.04 o 
   2   1  12       73.94       81.36     14.88 o 
   3   1  12       92.67       79.16     14.85 o 
   4   1  12       75.81       79.09     15.74 o 
   5   1  12      223.22      221.23     21.26 o 
   6   1  12       13.04        5.57     12.46 o 
   7   1  12       54.45       30.78     14.64 o 
 -14   2  12      100.42      108.28     18.09 o 
 -13   2  12      450.68      381.07     30.17 o 
 -12   2  12      222.93      208.70     24.52 o 
 -11   2  12     1046.23     1133.54     43.15 o 
 -10   2  12      793.78      669.26     35.58 o 
  -9   2  12      805.13      703.66     35.47 o 
  -8   2  12      504.03      514.59     30.49 o 
  -7   2  12      112.98      160.06     17.91 o 
  -6   2  12      836.64      746.01     34.17 o 
  -5   2  12      490.42      453.85     26.52 o 
  -4   2  12     1327.00     1344.14     42.77 o 
  -3   2  12      353.38      379.30     25.91 o 
  -2   2  12     1652.49     1557.45     45.99 o 
  -1   2  12      125.03       98.20     19.49 o 
   0   2  12     1545.08     1458.31     44.25 o 
   1   2  12       36.25       57.04     15.16 o 
   2   2  12      718.54      699.19     32.58 o 
   3   2  12       18.92       19.70     11.75 o 
   4   2  12      577.03      482.71     28.23 o 
   5   2  12       19.55        1.16     14.08 o 
   6   2  12      385.99      431.73     26.18 o 
   7   2  12        0.69      -11.35     11.35 o 
 -13   3  12      129.79      132.94     22.60 o 
 -12   3  12      170.72      222.86     22.97 o 
 -11   3  12       17.15      -13.83     18.15 o 
 -10   3  12      163.79      129.28     21.41 o 
  -9   3  12       16.47       12.87     14.88 o 
  -8   3  12       50.10       45.85     16.67 o 
  -7   3  12       43.05       34.86     16.01 o 
  -6   3  12        1.02       -5.91     12.25 o 
  -5   3  12       27.34       24.07     12.73 o 
  -4   3  12      240.29      254.64     22.49 o 
  -3   3  12       14.06       20.19     13.73 o 
  -2   3  12       70.13       53.46     16.42 o 
  -1   3  12        5.13       -4.41     13.37 o 
   0   3  12       22.17        9.98     14.06 o 
   1   3  12      121.36      125.30     18.16 o 
   2   3  12        3.79       10.19     10.82 o 
   3   3  12        0.98        0.00     10.79 o 
   4   3  12       39.92        8.11     14.91 o 
   5   3  12       61.30       69.94     16.10 o 
   6   3  12       38.11       41.39     13.58 o 
 -13   4  12        1.19      -16.10     17.71 o 
 -12   4  12       28.26        3.06     17.38 o 
 -11   4  12       32.53       39.57     17.74 o 
 -10   4  12      136.12      122.45     20.58 o 
  -9   4  12       12.36        5.49     15.13 o 
  -8   4  12        8.50        9.18     12.90 o 
  -7   4  12       14.96        6.41     12.83 o 
  -6   4  12        1.75      -14.02     14.02 o 
  -5   4  12       17.48       18.26     13.77 o 
  -4   4  12        2.93        2.37     14.20 o 
  -3   4  12       37.52       30.70     15.42 o 
  -2   4  12       11.63       15.23     13.87 o 
  -1   4  12        1.05       -9.37     12.71 o 
   0   4  12        2.61       -2.37     12.36 o 
   1   4  12        0.07      -13.02     13.02 o 
   2   4  12        0.21       -7.05     11.59 o 
   3   4  12        7.47      -12.53     12.53 o 
   4   4  12        4.17       -8.48     14.10 o 
   5   4  12       29.43       27.96     14.27 o 
   6   4  12       11.34        8.66     12.48 o 
 -11   5  12       14.36       48.46     14.43 o 
 -10   5  12       10.53       24.03     16.27 o 
  -9   5  12        0.51      -16.17     16.17 o 
  -8   5  12        8.64        6.95     14.05 o 
  -7   5  12       76.54      111.54     19.12 o 
  -6   5  12        9.36       17.25     11.83 o 
  -5   5  12       87.32       89.74     16.95 o 
  -4   5  12       10.47       34.55     14.55 o 
  -3   5  12       93.80      101.18     17.27 o 
  -2   5  12      101.82       90.25     17.59 o 
  -1   5  12      125.89      107.36     17.71 o 
   0   5  12       36.73       56.13     14.23 o 
   1   5  12       33.73       31.24     14.72 o 
   2   5  12       29.92       20.05     14.64 o 
   3   5  12      117.87       75.67     17.96 o 
   4   5  12       61.98       55.91     17.12 o 
   5   5  12       42.37       60.23     13.95 o 
 -10   6  12       49.89       53.53     20.82 o 
  -9   6  12       97.92      114.31     21.41 o 
  -8   6  12       47.47       63.74     18.61 o 
  -7   6  12       32.55       29.50     16.71 o 
  -6   6  12      154.94      142.28     22.18 o 
  -5   6  12       12.20       18.23     16.24 o 
  -4   6  12       86.63       74.65     18.17 o 
  -3   6  12       81.54      102.31     19.33 o 
  -2   6  12      100.57      104.11     20.13 o 
  -1   6  12        0.48      -13.46     14.41 o 
   0   6  12       35.39       52.22     14.15 o 
   1   6  12       65.06       91.00     18.90 o 
   2   6  12       52.12       61.73     15.94 o 
   3   6  12        0.19        5.42     13.07 o 
  -7   7  12       96.71       93.48     19.17 o 
  -6   7  12      156.69      133.49     20.42 o 
  -5   7  12      141.75      124.57     20.04 o 
  -4   7  12      324.64      364.07     28.19 o 
  -3   7  12      199.23      144.37     23.99 o 
  -2   7  12      154.31      167.74     20.01 o 
  -1   7  12       91.15       49.62     17.76 o 
   0   7  12       78.50       78.31     18.08 o 
 -13   1  13       13.92        4.57     17.00 o 
 -12   1  13       13.73      -11.68     17.37 o 
 -11   1  13        3.08        1.42     16.18 o 
 -10   1  13       10.43        9.46     15.53 o 
  -9   1  13       74.03       42.73     18.69 o 
  -8   1  13        3.80      -13.69     13.69 o 
  -7   1  13       26.82       15.82     13.74 o 
  -6   1  13       87.20       91.29     15.56 o 
  -5   1  13       68.05       69.70     13.64 o 
  -4   1  13        0.96       -7.96     10.80 o 
  -3   1  13        0.93        0.00     11.72 o 
  -2   1  13      103.66       73.07     16.65 o 
  -1   1  13        3.92       -2.19     11.47 o 
   0   1  13        1.47        8.96     10.74 o 
   1   1  13        0.10        0.00     10.24 o 
   2   1  13       36.95       22.51     12.77 o 
   3   1  13        2.70        3.39     12.88 o 
   4   1  13       36.94       17.19     14.45 o 
   5   1  13        1.01        6.95     12.36 o 
   6   1  13        2.61      -10.57     11.32 o 
 -13   2  13        0.32      -16.86     16.86 o 
 -12   2  13      445.57      455.26     31.33 o 
 -11   2  13       12.40       35.88     14.16 o 
 -10   2  13      257.19      223.66     23.21 o 
  -9   2  13        1.71        5.38     14.86 o 
  -8   2  13      319.88      312.73     26.03 o 
  -7   2  13      458.98      397.74     27.96 o 
  -6   2  13      380.20      319.69     25.92 o 
  -5   2  13      238.18      237.88     22.92 o 
  -4   2  13      202.87      175.36     22.26 o 
  -3   2  13      672.08      567.42     30.98 o 
  -2   2  13      490.49      446.14     26.67 o 
  -1   2  13      458.05      476.68     29.70 o 
   0   2  13       18.74       36.81     13.58 o 
   1   2  13      239.43      242.04     22.73 o 
   2   2  13       59.00       61.38     15.73 o 
   3   2  13      541.71      548.25     30.09 o 
   4   2  13        1.30      -11.78     14.18 o 
   5   2  13      138.37      148.43     17.87 o 
 -12   3  13       36.13       49.85     18.84 o 
 -11   3  13      667.56      688.38     39.31 o 
 -10   3  13       21.25        1.44     17.36 o 
  -9   3  13      575.14      547.26     32.85 o 
  -8   3  13       75.93      107.08     17.98 o 
  -7   3  13      761.61      709.04     38.59 o 
  -6   3  13      740.31      729.88     35.88 o 
  -5   3  13      395.18      392.19     28.72 o 
  -4   3  13      182.34      197.18     19.91 o 
  -3   3  13      582.12      668.75     34.35 o 
  -2   3  13      750.57      655.40     34.89 o 
  -1   3  13       87.23       88.45     15.61 o 
   0   3  13      130.25      153.87     17.72 o 
   1   3  13       20.27       17.94     14.83 o 
   2   3  13      396.95      369.52     25.06 o 
   3   3  13        2.52        0.00     13.25 o 
   4   3  13      296.64      344.00     25.63 o 
   5   3  13        0.05        8.58     12.80 o 
 -11   4  13       75.26       72.34     22.31 o 
 -10   4  13      543.53      576.54     35.26 o 
  -9   4  13       11.29        7.33     17.85 o 
  -8   4  13      865.09      970.09     42.50 o 
  -7   4  13      308.11      307.32     26.50 o 
  -6   4  13      461.76      443.32     30.74 o 
  -5   4  13      129.29      116.68     19.56 o 
  -4   4  13      843.18      883.76     38.99 o 
  -3   4  13      221.43      230.54     22.57 o 
  -2   4  13      322.48      290.50     25.40 o 
  -1   4  13      212.41      224.71     22.59 o 
   0   4  13      104.35      116.37     18.03 o 
   1   4  13      180.34      167.77     20.88 o 
   2   4  13       21.04       22.55     14.14 o 
   3   4  13      380.26      331.63     25.41 o 
   4   4  13        1.80       -1.27     14.52 o 
 -10   5  13       15.58       36.98     16.13 o 
  -9   5  13      227.24      226.89     26.50 o 
  -8   5  13       48.98       60.17     16.31 o 
  -7   5  13      180.09      204.69     23.58 o 
  -6   5  13      223.26      199.85     23.33 o 
  -5   5  13      197.82      213.81     23.06 o 
  -4   5  13      101.30       96.08     18.34 o 
  -3   5  13      389.68      382.30     29.35 o 
  -2   5  13      174.85      151.59     19.91 o 
  -1   5  13      118.74      122.53     19.91 o 
   0   5  13      133.37      153.88     21.82 o 
   1   5  13      104.61      116.50     18.81 o 
   2   5  13      222.25      205.40     22.63 o 
  -7   6  13      566.01      567.96     36.49 o 
  -6   6  13       21.06       44.56     16.29 o 
  -5   6  13      614.17      608.46     37.71 o 
  -4   6  13      121.13      141.77     20.85 o 
  -3   6  13      699.64      710.01     39.32 o 
  -2   6  13       15.43       34.53     15.31 o 
  -1   6  13      613.22      624.33     35.62 o 
   0   6  13       11.14       36.88     13.16 o 
 -12   0  14       51.41       44.81     18.89 o 
 -11   0  14      390.64      366.48     30.01 o 
 -10   0  14        7.15       14.20     16.29 o 
  -9   0  14      118.72      121.07     21.97 o 
  -8   0  14      500.56      446.81     29.77 o 
  -7   0  14       29.58       19.41     14.39 o 
  -6   0  14       72.94       75.85     16.11 o 
  -5   0  14        1.06        1.19     11.80 o 
  -4   0  14       40.06       59.60     12.03 o 
  -3   0  14      284.07      259.75     23.95 o 
  -2   0  14      191.85      206.12     20.60 o 
  -1   0  14        3.74       20.18     11.51 o 
   0   0  14       77.73       76.76     12.83 o 
   1   0  14        3.15       -8.27     13.82 o 
   2   0  14      407.62      360.09     27.07 o 
   3   0  14       26.89       47.53     14.20 o 
   4   0  14        7.54        3.58     11.94 o 
 -12   1  14      557.51      584.95     34.57 o 
 -11   1  14        8.15       36.02     15.11 o 
 -10   1  14      431.63      436.94     32.59 o 
  -9   1  14      146.95      171.60     20.34 o 
  -8   1  14      326.78      342.11     25.83 o 
  -7   1  14      619.37      678.62     34.24 o 
  -6   1  14       59.46       84.53     17.17 o 
  -5   1  14       51.94       28.85     16.57 o 
  -4   1  14      489.83      443.90     29.67 o 
  -3   1  14      393.63      461.39     27.25 o 
  -2   1  14      208.12      189.77     21.65 o 
  -1   1  14      190.74      141.77     19.47 o 
   0   1  14      100.21      102.96     18.66 o 
   1   1  14      500.57      529.56     30.51 o 
   2   1  14        0.13       -2.43     14.26 o 
   3   1  14      222.15      240.92     21.29 o 
 -11   2  14       98.40       49.31     20.53 o 
 -10   2  14      147.96      133.61     23.35 o 
  -9   2  14        9.53       18.67     14.88 o 
  -8   2  14      627.54      651.49     35.82 o 
  -7   2  14       10.43        1.37     15.57 o 
  -6   2  14      492.42      480.92     32.06 o 
  -5   2  14        2.60       16.81     12.65 o 
  -4   2  14      212.36      206.69     22.69 o 
  -3   2  14        8.51       12.53     14.22 o 
  -2   2  14      317.99      311.30     25.39 o 
  -1   2  14       43.17       48.08     13.93 o 
   0   2  14      210.54      168.23     21.25 o 
   1   2  14       73.91       62.52     15.21 o 
   2   2  14      257.78      241.94     23.80 o 
   3   2  14      135.64      129.31     17.46 o 
 -10   3  14      190.53      200.35     26.01 o 
  -9   3  14      254.55      239.64     26.07 o 
  -8   3  14        8.30      -17.11     17.11 o 
  -7   3  14      186.76      196.24     22.64 o 
  -6   3  14       21.74       27.30     16.88 o 
  -5   3  14      117.66      119.18     20.72 o 
  -4   3  14       93.37       47.38     18.56 o 
  -3   3  14       37.97       44.22     14.43 o 
  -2   3  14       23.83       29.63     14.05 o 
  -1   3  14      102.19      148.06     17.80 o 
   0   3  14       15.39       -1.24     13.20 o 
   1   3  14      137.04      133.26     18.54 o 
   2   3  14        1.60      -10.20     13.82 o 
  -9   4  14       17.76       25.04     15.17 o 
  -8   4  14       17.09       27.33     14.87 o 
  -7   4  14        1.78        1.40     14.98 o 
  -6   4  14       50.72       57.52     20.46 o 
  -5   4  14       51.10       39.42     19.09 o 
  -4   4  14       54.13       34.51     15.58 o 
  -3   4  14       14.52        5.41     15.84 o 
  -2   4  14       34.93       39.12     15.80 o 
  -1   4  14       58.36       53.53     16.23 o 
   0   4  14        9.23       23.93     13.88 o 
   1   4  14       15.24       50.41     11.85 o 
  -6   5  14        7.93      -17.02     17.02 o 
  -5   5  14        5.16       -8.94     18.29 o 
  -4   5  14       13.79        1.49     16.10 o 
  -3   5  14        3.23       -2.92     15.28 o 
  -2   5  14       27.67       25.68     16.42 o 
  -9   1  15       11.01      -18.14     18.14 o 
  -8   1  15       67.92      114.63     22.03 o 
  -7   1  15       22.94       32.50     14.64 o 
  -6   1  15       44.34       48.21     14.30 o 
  -5   1  15        7.57        1.30     15.91 o 
  -4   1  15       77.27       59.64     16.67 o 
  -3   1  15       15.09       11.70     14.48 o 
  -2   1  15       68.41       95.57     17.14 o 
  -1   1  15        0.05       15.30     12.90 o 
   0   1  15       76.04       52.25     18.36 o 
  -8   2  15       22.42       22.35     17.70 o 
  -7   2  15       95.04      114.31     21.26 o 
  -6   2  15        7.67       31.11     13.22 o 
  -5   2  15       95.09       84.41     17.63 o 
  -4   2  15        5.78        5.43     14.35 o 
  -3   2  15      105.21      141.93     19.02 o 
  -2   2  15        4.04        3.98     14.66 o 
  -1   2  15       62.05       31.45     16.76 o 
   0   2  15       26.05        9.13     13.98 o 
  -7   3  15       67.13       78.16     18.31 o 
  -6   3  15      659.38      600.13     34.93 o 
  -5   3  15       13.83       10.07     16.96 o 
  -4   3  15      528.06      527.17     31.94 o 
  -3   3  15        6.31        1.41     16.73 o 
  -2   3  15      422.70      449.71     29.66 o 
                                                 
